# Supplementary material for: The DNA Methylation Status of Wnt and Tgfβ Signals Is a Key Factor on Functional Regulation of Skeletal Muscle Satellite Cell Development
Source: Front Genet. 2019 Mar 21;10:220. doi: 10.3389/fgene.2019.00220 (PMC6437077; doi:10.3389/fgene.2019.00220)
Supplement: Supplementary file 4 [file Table_4.xlsx]

## Sheet: DMGs
ENSMUSG00000103147	Gm7341
ENSMUSG00000102343	Gm37381
ENSMUSG00000102948	Gm6101
ENSMUSG00000104352	Gm7182
ENSMUSG00000087247	Fam150a
ENSMUSG00000102135	Gm37108
ENSMUSG00000103819	Gm38008
ENSMUSG00000061024	Rrs1
ENSMUSG00000099827	Gm29520
ENSMUSG00000100212	Gm5522
ENSMUSG00000088585	Gm22963
ENSMUSG00000103561	Gm38069
ENSMUSG00000016918	Sulf1
ENSMUSG00000103495	Gm37409
ENSMUSG00000101476	Gm29570
ENSMUSG00000081201	Smt3h2-ps4
ENSMUSG00000088943	Gm23259
ENSMUSG00000102457	Gm38342
ENSMUSG00000025940	Tmem70
ENSMUSG00000104095	Gm37315
ENSMUSG00000099714	Gm20587
ENSMUSG00000102121	Gm28065
ENSMUSG00000025933	Tmem14a
ENSMUSG00000102633	Gm38224
ENSMUSG00000099503	Gm28822
ENSMUSG00000100450	Gm9443
ENSMUSG00000103004	2900002M20Rik
ENSMUSG00000098883	Gm27430
ENSMUSG00000042197	Zfp451
ENSMUSG00000105982	Mir6896
ENSMUSG00000104397	Gm37958
ENSMUSG00000101803	Gm28419
ENSMUSG00000026123	Plekhb2
ENSMUSG00000104417	Gm37068
ENSMUSG00000064601	Gm25634
ENSMUSG00000102434	Gm38049
ENSMUSG00000037447	Arid5a
ENSMUSG00000001143	Lman2l
ENSMUSG00000109510	Gm42417
ENSMUSG00000095944	n-R5s210
ENSMUSG00000089767	4930556I23Rik
ENSMUSG00000102650	Gm19863
ENSMUSG00000103804	Gm37062
ENSMUSG00000102716	Gm5099
ENSMUSG00000102541	Gm38135
ENSMUSG00000103531	2610300A13Rik
ENSMUSG00000067604	Nms
ENSMUSG00000092553	Gm20428
ENSMUSG00000102607	Gm37265
ENSMUSG00000050967	Creg2
ENSMUSG00000070942	Il1rl2
ENSMUSG00000026070	Il18r1
ENSMUSG00000077448	Gm23126
ENSMUSG00000103422	Gm37536
ENSMUSG00000101395	Gm8241
ENSMUSG00000101104	Gm29247
ENSMUSG00000026048	Ercc5
ENSMUSG00000103071	Gm38110
ENSMUSG00000100843	Gm8307
ENSMUSG00000084817	Gm5526
ENSMUSG00000090682	Gm3852
ENSMUSG00000081185	Gm4852
ENSMUSG00000100451	Gm29665
ENSMUSG00000100671	Gm28322
ENSMUSG00000099741	Gm5253
ENSMUSG00000101702	1700072G22Rik
ENSMUSG00000099413	Gm17767
ENSMUSG00000100007	Gm5527
ENSMUSG00000026102	Inpp1
ENSMUSG00000026100	Mstn
ENSMUSG00000100267	Gm28779
ENSMUSG00000087949	Gm24251
ENSMUSG00000104136	Gm36955
ENSMUSG00000101130	Gm19637
ENSMUSG00000052331	Ankrd44
ENSMUSG00000025981	Coq10b
ENSMUSG00000087022	9130024F11Rik
ENSMUSG00000038305	Spats2l
ENSMUSG00000094245	Gm23966
ENSMUSG00000077616	Gm25502
ENSMUSG00000038079	Tmem237
ENSMUSG00000079550	Mpp4
ENSMUSG00000097819	Gm26813
ENSMUSG00000099811	Gm28411
ENSMUSG00000080800	Gm11582
ENSMUSG00000102561	Gm37039
ENSMUSG00000082804	Rpl17-ps1
ENSMUSG00000064602	Snora41
ENSMUSG00000094290	Gm27512
ENSMUSG00000102536	1700039I01Rik
ENSMUSG00000102140	Gm38058
ENSMUSG00000100846	Gm28845
ENSMUSG00000025950	Idh1
ENSMUSG00000025946	Pth2r
ENSMUSG00000103706	6820402A03Rik
ENSMUSG00000103553	Gm38218
ENSMUSG00000077328	Gm25832
ENSMUSG00000095282	Gm22548
ENSMUSG00000101387	Pced1c-ps
ENSMUSG00000026185	Igfbp5
ENSMUSG00000101112	Gm29185
ENSMUSG00000048480	Cxcr1
ENSMUSG00000087820	Mir1928
ENSMUSG00000073650	Catip
ENSMUSG00000033364	Usp37
ENSMUSG00000026198	Abcb6
ENSMUSG00000033124	Atg9a
ENSMUSG00000096094	A630095N17Rik
ENSMUSG00000026207	Speg
ENSMUSG00000033007	Asic4
ENSMUSG00000082745	Gm15181
ENSMUSG00000098611	Mir6343
ENSMUSG00000101798	Gm28995
ENSMUSG00000047330	Kcne4
ENSMUSG00000099562	Gm19027
ENSMUSG00000073643	Wdfy1
ENSMUSG00000026249	Serpine2
ENSMUSG00000099753	Gm28058
ENSMUSG00000102721	A630081D01Rik
ENSMUSG00000065055	n-R5s213
ENSMUSG00000102280	Gm36999
ENSMUSG00000038496	Slc19a3
ENSMUSG00000036766	Dner
ENSMUSG00000079457	Gm7609
ENSMUSG00000098634	Mir8096
ENSMUSG00000100217	9930111H07Rik
ENSMUSG00000099839	Gm29374
ENSMUSG00000087968	Gm25395
ENSMUSG00000089281	Scarna6
ENSMUSG00000090145	Ugt1a6b
ENSMUSG00000100798	Gm19589
ENSMUSG00000099378	1700067G17Rik
ENSMUSG00000103252	Gm37521
ENSMUSG00000103061	Gm36970
ENSMUSG00000026304	Rab17
ENSMUSG00000034353	Ramp1
ENSMUSG00000083064	Gm7785
ENSMUSG00000097285	Gm26683
ENSMUSG00000034292	Traf3ip1
ENSMUSG00000007805	Twist2
ENSMUSG00000096941	Gm26720
ENSMUSG00000101265	Gm29099
ENSMUSG00000100781	Gm29481
ENSMUSG00000101995	Gm29480
ENSMUSG00000101378	Gm28086
ENSMUSG00000084989	Crocc2
ENSMUSG00000064389	Gm26446
ENSMUSG00000034107	Ano7
ENSMUSG00000026281	Dtymk
ENSMUSG00000073608	Gm6086
ENSMUSG00000026285	Pdcd1
ENSMUSG00000100347	Gm7895
ENSMUSG00000100484	Gm7133
ENSMUSG00000099634	Gm29462
ENSMUSG00000026336	Slco6d1
ENSMUSG00000077039	Gm25537
ENSMUSG00000100684	Gm20268
ENSMUSG00000104044	Gm37566
ENSMUSG00000101330	Gm10193
ENSMUSG00000057329	Bcl2
ENSMUSG00000054006	D630008O14Rik
ENSMUSG00000087210	Gm15391
ENSMUSG00000100457	D830032E09Rik
ENSMUSG00000100041	Gm5702
ENSMUSG00000104478	Gm38212
ENSMUSG00000088691	Gm22331
ENSMUSG00000099870	Gm7200
ENSMUSG00000107722	2900060B14Rik
ENSMUSG00000089601	Gm22094
ENSMUSG00000101624	Gm28882
ENSMUSG00000048402	Gli2
ENSMUSG00000098923	Tmem185b
ENSMUSG00000084505	Gm25322
ENSMUSG00000026384	Ptpn4
ENSMUSG00000058665	En1
ENSMUSG00000097881	Celrr
ENSMUSG00000101700	Gm29359
ENSMUSG00000104519	Gm37161
ENSMUSG00000051590	Map3k19
ENSMUSG00000099403	Gm29599
ENSMUSG00000099556	Gm28857
ENSMUSG00000026417	Pigr
ENSMUSG00000016524	Il19
ENSMUSG00000016529	Il10
ENSMUSG00000089256	Gm25717
ENSMUSG00000026427	Eif2d
ENSMUSG00000026430	Rassf5
ENSMUSG00000102055	Gm28913
ENSMUSG00000099959	Gm29487
ENSMUSG00000042251	Pm20d1
ENSMUSG00000059149	Mfsd4a
ENSMUSG00000103966	Gm37120
ENSMUSG00000065435	Mir135b
ENSMUSG00000101549	Gm29630
ENSMUSG00000009772	Nuak2
ENSMUSG00000102976	Zc3h11a
ENSMUSG00000090208	Gm15851
ENSMUSG00000102380	Gm38140
ENSMUSG00000073559	Gm8618
ENSMUSG00000042451	Mybph
ENSMUSG00000101061	Platr1
ENSMUSG00000042229	Rabif
ENSMUSG00000077202	Gm25612
ENSMUSG00000077846	Gm22232
ENSMUSG00000103976	Gm37677
ENSMUSG00000042793	Lgr6
ENSMUSG00000097680	Gm26642
ENSMUSG00000093515	Mir1231
ENSMUSG00000102941	Gm37552
ENSMUSG00000099337	Gm29486
ENSMUSG00000101413	Gm29485
ENSMUSG00000097448	Platr22
ENSMUSG00000104118	Gm37298
ENSMUSG00000099510	Gm28501
ENSMUSG00000102651	Gm37080
ENSMUSG00000102448	Gm37101
ENSMUSG00000103152	Gm8790
ENSMUSG00000103850	Gm3933
ENSMUSG00000087930	Gm26048
ENSMUSG00000102368	4930590L20Rik
ENSMUSG00000097130	Gm5262
ENSMUSG00000099842	Gm4034
ENSMUSG00000101199	Gm9687
ENSMUSG00000101519	Ska2l-ps
ENSMUSG00000102628	Gm37671
ENSMUSG00000080950	Gm7278
ENSMUSG00000026480	Ncf2
ENSMUSG00000103840	1700040K01Rik
ENSMUSG00000099969	Gm28960
ENSMUSG00000103818	Gm38009
ENSMUSG00000042708	Shcbp1l
ENSMUSG00000100627	A830008E24Rik
ENSMUSG00000100221	4930532M18Rik
ENSMUSG00000004110	Cacna1e
ENSMUSG00000104181	Gm8850
ENSMUSG00000026469	Xpr1
ENSMUSG00000103717	Gm38038
ENSMUSG00000103771	Gm36934
ENSMUSG00000102372	A430050A11Rik
ENSMUSG00000101523	Gm10031
ENSMUSG00000046057	Gm15428
ENSMUSG00000033488	BC026585
ENSMUSG00000103501	Gm7412
ENSMUSG00000103962	Gm38213
ENSMUSG00000040782	Rfwd2
ENSMUSG00000103389	Gm37757
ENSMUSG00000026725	Tnn
ENSMUSG00000104302	Gm36975
ENSMUSG00000077759	Gm23528
ENSMUSG00000098259	Gm27616
ENSMUSG00000026692	Fmo4
ENSMUSG00000040181	Fmo1
ENSMUSG00000040170	Fmo2
ENSMUSG00000026586	Prrx1
ENSMUSG00000089700	Gm2343
ENSMUSG00000026581	Sell
ENSMUSG00000026567	Adcy10
ENSMUSG00000103098	Gm37559
ENSMUSG00000102484	Gm37923
ENSMUSG00000026564	Dusp27
ENSMUSG00000040612	Ildr2
ENSMUSG00000026563	Tada1
ENSMUSG00000051081	Gm4847
ENSMUSG00000102909	Gm2453
ENSMUSG00000102594	Gm38381
ENSMUSG00000026674	Ddr2
ENSMUSG00000096964	Gm6345
ENSMUSG00000102418	Sh2d1b1
ENSMUSG00000102752	Gm7694
ENSMUSG00000038463	Olfml2b
ENSMUSG00000038421	Fcrla
ENSMUSG00000104386	Gm37030
ENSMUSG00000098965	Gm27844
ENSMUSG00000058715	Fcer1g
ENSMUSG00000103983	Gm20045
ENSMUSG00000102929	Gm37154
ENSMUSG00000048865	Arhgap30
ENSMUSG00000104413	Gm37065
ENSMUSG00000102779	Gm38164
ENSMUSG00000092085	Gm17224
ENSMUSG00000044708	Kcnj10
ENSMUSG00000103357	Gm7804
ENSMUSG00000104351	Gm37125
ENSMUSG00000049598	Vsig8
ENSMUSG00000106730	Gm42472
ENSMUSG00000037872	Ackr1
ENSMUSG00000102920	Olfr416-ps1
ENSMUSG00000039783	Kmo
ENSMUSG00000104021	Gm36536
ENSMUSG00000103634	3110062G12Rik
ENSMUSG00000103367	Gm38158
ENSMUSG00000102211	Gm37490
ENSMUSG00000104391	Gm37960
ENSMUSG00000102432	Gm29856
ENSMUSG00000015962	1700016C15Rik
ENSMUSG00000095731	Gm25312
ENSMUSG00000064967	Gm24405
ENSMUSG00000026490	Cdc42bpa
ENSMUSG00000102194	Gm38169
ENSMUSG00000010609	Psen2
ENSMUSG00000104210	Gm37984
ENSMUSG00000026497	Mixl1
ENSMUSG00000066652	Lefty2
ENSMUSG00000085563	2210411M09Rik
ENSMUSG00000103178	Fgfr3-ps
ENSMUSG00000026511	Srp9
ENSMUSG00000026510	Trp53bp2
ENSMUSG00000102234	Gm37885
ENSMUSG00000104376	Gm37516
ENSMUSG00000046836	Brox
ENSMUSG00000103415	Gm37339
ENSMUSG00000101574	1700112H15Rik
ENSMUSG00000089057	Gm23349
ENSMUSG00000102606	Rpl21-ps1
ENSMUSG00000103314	Gm38358
ENSMUSG00000039377	Hlx
ENSMUSG00000103613	Gm34882
ENSMUSG00000051295	9630028B13Rik
ENSMUSG00000102790	Gm37272
ENSMUSG00000107163	Gm43496
ENSMUSG00000026610	Esrrg
ENSMUSG00000103961	Gm36388
ENSMUSG00000103401	Gm37929
ENSMUSG00000104482	Gm38064
ENSMUSG00000037624	Kcnk2
ENSMUSG00000104487	Gm31373
ENSMUSG00000103964	Gm8407
ENSMUSG00000026632	Tatdn3
ENSMUSG00000026630	Batf3
ENSMUSG00000091017	Fam71a
ENSMUSG00000103174	Gm37168
ENSMUSG00000037499	Nenf
ENSMUSG00000102970	Gm37349
ENSMUSG00000047384	A730013G03Rik
ENSMUSG00000016181	Diexf
ENSMUSG00000089683	4930570N18Rik
ENSMUSG00000096929	A330023F24Rik
ENSMUSG00000104077	Gm37027
ENSMUSG00000016493	Cd46
ENSMUSG00000104297	Gm38046
ENSMUSG00000049950	Rpp38
ENSMUSG00000082580	Gm13182
ENSMUSG00000085205	Gm13185
ENSMUSG00000026657	Frmd4a
ENSMUSG00000102494	Gm36988
ENSMUSG00000086018	Gm13179
ENSMUSG00000048186	Bend7
ENSMUSG00000097770	Gm26776
ENSMUSG00000039145	Camk1d
ENSMUSG00000082332	Gm13384
ENSMUSG00000087485	Gm13383
ENSMUSG00000086109	Gm13391
ENSMUSG00000102599	Gm38386
ENSMUSG00000002107	Celf2
ENSMUSG00000087079	Gm13389
ENSMUSG00000102734	Gm37343
ENSMUSG00000103774	Gm36932
ENSMUSG00000104101	Gm37881
ENSMUSG00000104406	Gm38014
ENSMUSG00000103232	Gm37160
ENSMUSG00000026723	Trdmt1
ENSMUSG00000104106	Gm10848
ENSMUSG00000103356	Gm37595
ENSMUSG00000076950	Gm24933
ENSMUSG00000085319	Gm13330
ENSMUSG00000064964	Gm25147
ENSMUSG00000026739	Bmi1
ENSMUSG00000083777	Gm13361
ENSMUSG00000098575	Gm27446
ENSMUSG00000083863	Gm13341
ENSMUSG00000084625	Gm25544
ENSMUSG00000081861	Gm14441
ENSMUSG00000104173	Gm37703
ENSMUSG00000085330	Gm13417
ENSMUSG00000103162	Gm38147
ENSMUSG00000083796	Gm13369
ENSMUSG00000099320	Mir7664
ENSMUSG00000036805	Noxa1
ENSMUSG00000087028	Gm13387
ENSMUSG00000026959	Grin1
ENSMUSG00000026956	Uap1l1
ENSMUSG00000104741	Mir3087
ENSMUSG00000083043	Gm13433
ENSMUSG00000026939	Tmem141
ENSMUSG00000026938	Fcna
ENSMUSG00000036327	Qsox2
ENSMUSG00000085767	Gm13563
ENSMUSG00000085543	Gm13568
ENSMUSG00000098548	Mir6996
ENSMUSG00000082864	Gm13358
ENSMUSG00000105799	Mir126b
ENSMUSG00000064858	Snora43
ENSMUSG00000085008	Dbhos
ENSMUSG00000000889	Dbh
ENSMUSG00000091192	Sardhos
ENSMUSG00000026918	Brd3
ENSMUSG00000086560	Gm13372
ENSMUSG00000035829	Ppp1r26
ENSMUSG00000026829	Gbgt1
ENSMUSG00000078061	Gm22824
ENSMUSG00000075425	Gm13547
ENSMUSG00000087435	Gm16323
ENSMUSG00000089762	Ier5l
ENSMUSG00000085275	Gm14487
ENSMUSG00000047363	Cstad
ENSMUSG00000086405	9330198N18Rik
ENSMUSG00000088891	Gm22516
ENSMUSG00000087430	Gm13405
ENSMUSG00000086356	Gm13441
ENSMUSG00000001864	Aif1l
ENSMUSG00000039262	Prrc2b
ENSMUSG00000094382	Gm22192
ENSMUSG00000085017	Gm13412
ENSMUSG00000046854	Pip5kl1
ENSMUSG00000093277	Gm26236
ENSMUSG00000098972	Mir8093
ENSMUSG00000026797	Stxbp1
ENSMUSG00000038831	Ralgps1
ENSMUSG00000088836	Gm23546
ENSMUSG00000026788	Zbtb43
ENSMUSG00000084768	Gm13605
ENSMUSG00000106856	Gm43761
ENSMUSG00000081841	Gm13444
ENSMUSG00000106994	Gm10829
ENSMUSG00000084078	Olfr349-ps1
ENSMUSG00000108210	Gm44179
ENSMUSG00000087164	Nr5a1os
ENSMUSG00000035295	Wdr38
ENSMUSG00000081144	Vmn2r-ps2
ENSMUSG00000083401	Gm13506
ENSMUSG00000107699	Gm43970
ENSMUSG00000082536	Gm13456
ENSMUSG00000081085	Gm13463
ENSMUSG00000084177	Gm13508
ENSMUSG00000053475	Tnfaip6
ENSMUSG00000085815	Gm13548
ENSMUSG00000082096	Gm13505
ENSMUSG00000083684	Gm14034
ENSMUSG00000082578	Gm13527
ENSMUSG00000084338	Gm13531
ENSMUSG00000082989	Gm13557
ENSMUSG00000087181	Gm13570
ENSMUSG00000082330	Ldha-ps
ENSMUSG00000026980	Ly75
ENSMUSG00000087283	Gm13580
ENSMUSG00000088340	Gm22338
ENSMUSG00000026914	Psmd14
ENSMUSG00000087518	Gm13561
ENSMUSG00000087422	Gm13564
ENSMUSG00000086881	Gm13594
ENSMUSG00000044647	Csrnp3
ENSMUSG00000085160	Gm13617
ENSMUSG00000086671	Gm13618
ENSMUSG00000080855	Rpl35-ps1
ENSMUSG00000087043	Gm13599
ENSMUSG00000081299	Gm13603
ENSMUSG00000027048	Abcb11
ENSMUSG00000044308	Ubr3
ENSMUSG00000082303	Gm13633
ENSMUSG00000041975	Mettl8
ENSMUSG00000027015	Cybrd1
ENSMUSG00000082190	Gm13641
ENSMUSG00000080865	Eif1-ps3
ENSMUSG00000086546	Gm13709
ENSMUSG00000099302	Gm27421
ENSMUSG00000052371	Hoxd3os1
ENSMUSG00000027102	Hoxd8
ENSMUSG00000100303	2600014E21Rik
ENSMUSG00000086813	Gm13657
ENSMUSG00000082701	Gm14460
ENSMUSG00000080984	Gm14469
ENSMUSG00000084107	Gm13700
ENSMUSG00000081801	Dnmt3l-ps1
ENSMUSG00000027082	Tfpi
ENSMUSG00000076437	Selenoh
ENSMUSG00000077382	n-R5s200
ENSMUSG00000027077	Smtnl1
ENSMUSG00000027075	Slc43a1
ENSMUSG00000111384	Olfr1059-ps1
ENSMUSG00000060742	Olfr1076
ENSMUSG00000081853	Gm13735
ENSMUSG00000098776	Gm27438
ENSMUSG00000075145	Olfr1155
ENSMUSG00000075136	Olfr1164
ENSMUSG00000081948	Olfr1191-ps1
ENSMUSG00000075090	Olfr1234
ENSMUSG00000075061	Olfr1272
ENSMUSG00000080977	Gm13772
ENSMUSG00000002105	Slc39a13
ENSMUSG00000040495	Chrm4
ENSMUSG00000027230	Creb3l1
ENSMUSG00000058318	Phf21a
ENSMUSG00000085293	Gm13817
ENSMUSG00000085852	Gm13807
ENSMUSG00000083009	Gm1335
ENSMUSG00000087069	Gm13793
ENSMUSG00000075015	Gm10801
ENSMUSG00000085110	Gm13920
ENSMUSG00000027180	Fbxo3
ENSMUSG00000068373	D430041D05Rik
ENSMUSG00000089606	Gm22501
ENSMUSG00000087473	Gm13883
ENSMUSG00000027177	Hipk3
ENSMUSG00000084516	Mir1902
ENSMUSG00000082276	Gm13885
ENSMUSG00000016458	Wt1
ENSMUSG00000086764	4930527A07Rik
ENSMUSG00000084571	n-R5s201
ENSMUSG00000083424	Rpl35a-ps4
ENSMUSG00000095809	Olfr1290
ENSMUSG00000109033	Olfr1315-ps1
ENSMUSG00000093660	Gm26505
ENSMUSG00000027210	Meis2
ENSMUSG00000085316	D330050G23Rik
ENSMUSG00000040152	Thbs1
ENSMUSG00000088497	Gm22651
ENSMUSG00000005102	Eif2ak4
ENSMUSG00000009549	Srp14
ENSMUSG00000040093	Bmf
ENSMUSG00000074918	Inafm2
ENSMUSG00000086421	Gm14091
ENSMUSG00000072980	Oip5
ENSMUSG00000070719	Pla2g4d
ENSMUSG00000027259	Adal
ENSMUSG00000079966	Gm14058
ENSMUSG00000070692	Rps12-ps10
ENSMUSG00000027199	Gatm
ENSMUSG00000074876	Spata5l1
ENSMUSG00000035183	Slc24a5
ENSMUSG00000027208	Fgf7
ENSMUSG00000074846	Gm10774
ENSMUSG00000027368	Dusp2
ENSMUSG00000079056	Kcnip3
ENSMUSG00000027376	Prom2
ENSMUSG00000083648	Gm14229
ENSMUSG00000084006	Gm14245
ENSMUSG00000027378	Nphp1
ENSMUSG00000082350	Gm14008
ENSMUSG00000027387	Zc3h8
ENSMUSG00000082274	Gm14026
ENSMUSG00000103009	Gm4430
ENSMUSG00000074805	Il1bos
ENSMUSG00000086637	Gm14040
ENSMUSG00000098347	Mir6339
ENSMUSG00000027404	Snrpb
ENSMUSG00000060332	Tmc2
ENSMUSG00000037773	Pced1a
ENSMUSG00000060029	4930473A02Rik
ENSMUSG00000081652	Gm14283
ENSMUSG00000087524	Gm14285
ENSMUSG00000027338	Prnd
ENSMUSG00000027357	Crls1
ENSMUSG00000083689	Gm14094
ENSMUSG00000083879	Gm14038
ENSMUSG00000081799	Gm14071
ENSMUSG00000086450	Macrod2os1
ENSMUSG00000082412	Fau-ps1
ENSMUSG00000083215	Rbmx2-ps
ENSMUSG00000081293	Gm11673
ENSMUSG00000080711	Gm11686
ENSMUSG00000092758	Gm25026
ENSMUSG00000002728	Naa20
ENSMUSG00000087618	Gm14114
ENSMUSG00000084264	Gm14142
ENSMUSG00000067352	Gm14149
ENSMUSG00000083391	Gm14148
ENSMUSG00000061525	4921509C19Rik
ENSMUSG00000059361	Nrsn2
ENSMUSG00000027468	Defb22
ENSMUSG00000097722	Gm26841
ENSMUSG00000093306	Gm23802
ENSMUSG00000093746	Mir5622
ENSMUSG00000068040	Tm9sf4
ENSMUSG00000027479	Mapre1
ENSMUSG00000042459	Bpifa2
ENSMUSG00000038572	Bpifb5
ENSMUSG00000038467	Chmp4b
ENSMUSG00000098640	Gm14214
ENSMUSG00000038312	Edem2
ENSMUSG00000027611	Procr
ENSMUSG00000086754	Gm16098
ENSMUSG00000078972	Gm15557
ENSMUSG00000038241	Cep250
ENSMUSG00000013338	Fer1l4
ENSMUSG00000081002	Gm14240
ENSMUSG00000098950	Gm28036
ENSMUSG00000085524	Gm14224
ENSMUSG00000027636	Sla2
ENSMUSG00000055485	Soga1
ENSMUSG00000074628	Tldc2
ENSMUSG00000084113	Gm14277
ENSMUSG00000027643	Ghrh
ENSMUSG00000081740	Gm14279
ENSMUSG00000087445	Gm14286
ENSMUSG00000084417	Gm23463
ENSMUSG00000062846	Gm14176
ENSMUSG00000037820	Tgm2
ENSMUSG00000064585	Gm25129
ENSMUSG00000081800	Gm14200
ENSMUSG00000037754	Ppp1r16b
ENSMUSG00000085303	Gm16751
ENSMUSG00000088064	Gm24478
ENSMUSG00000083567	Gm11451
ENSMUSG00000096635	Gm22174
ENSMUSG00000086036	Gm14254
ENSMUSG00000046840	Hnf4aos
ENSMUSG00000017950	Hnf4a
ENSMUSG00000084446	n-R5s207
ENSMUSG00000085649	A730032A03Rik
ENSMUSG00000018211	Wfdc15b
ENSMUSG00000040132	Svs2
ENSMUSG00000017004	Svs5
ENSMUSG00000074595	Wfdc6a
ENSMUSG00000067704	Wfdc13
ENSMUSG00000017310	Spint4
ENSMUSG00000017300	Tnnc2
ENSMUSG00000039804	Ncoa5
ENSMUSG00000053166	Cdh22
ENSMUSG00000100796	Gm28163
ENSMUSG00000086820	Gm11465
ENSMUSG00000083264	Gm11461
ENSMUSG00000084816	Platr29
ENSMUSG00000006800	Sulf2
ENSMUSG00000088926	Gm22687
ENSMUSG00000093063	Gm23152
ENSMUSG00000086098	Gm14291
ENSMUSG00000017929	B4galt5
ENSMUSG00000042821	Snai1
ENSMUSG00000093476	Gm22355
ENSMUSG00000084797	Gm14321
ENSMUSG00000087624	9230111E07Rik
ENSMUSG00000085411	Gm14319
ENSMUSG00000044641	Pard6b
ENSMUSG00000074575	Kcng1
ENSMUSG00000064961	Gm22704
ENSMUSG00000027546	Atp9a
ENSMUSG00000077761	Gm25214
ENSMUSG00000087074	Gm14249
ENSMUSG00000078912	Gm11011
ENSMUSG00000052056	Zfp217
ENSMUSG00000097514	Gm17619
ENSMUSG00000085225	Gm14637
ENSMUSG00000080955	Gm14263
ENSMUSG00000087100	Gm14641
ENSMUSG00000085949	Gm14275
ENSMUSG00000087633	Gm14455
ENSMUSG00000028640	Tfap2c
ENSMUSG00000070495	Ctcfl
ENSMUSG00000027517	Ankrd60
ENSMUSG00000054455	Vapb
ENSMUSG00000099106	Gm27899
ENSMUSG00000087588	Gm16355
ENSMUSG00000082901	Gm14323
ENSMUSG00000098735	Mir7005
ENSMUSG00000065460	Mir133a-2
ENSMUSG00000049401	Ogfr
ENSMUSG00000064422	Gm22502
ENSMUSG00000098824	Mir7006
ENSMUSG00000108976	Gm29797
ENSMUSG00000099018	Gm27360
ENSMUSG00000073294	AU022751
ENSMUSG00000087252	Gm14379
ENSMUSG00000031146	Plp2
ENSMUSG00000081083	Gm6079
ENSMUSG00000109493	Gm45208
ENSMUSG00000031150	Ccdc120
ENSMUSG00000031155	Pim2
ENSMUSG00000039278	Pcsk1n
ENSMUSG00000031162	Gata1
ENSMUSG00000039201	Tbc1d25
ENSMUSG00000031171	Ftsj1
ENSMUSG00000079701	Ssxb3
ENSMUSG00000079697	Gm5751
ENSMUSG00000082198	Gm14504
ENSMUSG00000083468	Gm9431
ENSMUSG00000083123	Fthl17-ps2
ENSMUSG00000068200	Gm5931
ENSMUSG00000085587	Gm14493
ENSMUSG00000031007	Atp6ap2
ENSMUSG00000083751	Gm14534
ENSMUSG00000084349	Rpl3-ps1
ENSMUSG00000051228	Nyx
ENSMUSG00000040229	Gpr34
ENSMUSG00000070240	Gm23516
ENSMUSG00000086048	Drr1
ENSMUSG00000025037	Maoa
ENSMUSG00000040138	Ndp
ENSMUSG00000025040	Fundc1
ENSMUSG00000083033	Gm9083
ENSMUSG00000084137	Gm9085
ENSMUSG00000081529	Gm14884
ENSMUSG00000001924	Uba1
ENSMUSG00000001127	Araf
ENSMUSG00000001134	Uxt
ENSMUSG00000054737	Zfp182
ENSMUSG00000081475	Gm14558
ENSMUSG00000099097	Gm27341
ENSMUSG00000016239	Lonrf3
ENSMUSG00000097468	Mdrl
ENSMUSG00000006423	C330007P06Rik
ENSMUSG00000084265	Gm14541
ENSMUSG00000044149	Nkrf
ENSMUSG00000050379	2018-09-06
ENSMUSG00000079641	Rpl39
ENSMUSG00000036572	Upf3b
ENSMUSG00000106388	Rhox7-ps2
ENSMUSG00000081133	Rhox11-ps2
ENSMUSG00000051038	Rhox11
ENSMUSG00000031095	Cul4b
ENSMUSG00000048970	C1galt1c1
ENSMUSG00000064529	Gm26437
ENSMUSG00000083845	Gm14571
ENSMUSG00000093206	Gm22413
ENSMUSG00000082966	Gm14614
ENSMUSG00000025860	Xiap
ENSMUSG00000104042	Gm37564
ENSMUSG00000025862	Stag2
ENSMUSG00000063816	Gm4987
ENSMUSG00000031099	Smarca1
ENSMUSG00000097197	9530027J09Rik
ENSMUSG00000036959	Bcorl1
ENSMUSG00000088792	Gm22539
ENSMUSG00000055110	A630012P03Rik
ENSMUSG00000086173	Kis2
ENSMUSG00000060967	Etd
ENSMUSG00000051851	Cxx1c
ENSMUSG00000086711	Gm15482
ENSMUSG00000095284	Gm22550
ENSMUSG00000094317	Gm6660
ENSMUSG00000081089	Gm14624
ENSMUSG00000031125	3830403N18Rik
ENSMUSG00000085114	1600025M17Rik
ENSMUSG00000073176	Zfp449
ENSMUSG00000054850	Smim10l2a
ENSMUSG00000031134	Rbmx
ENSMUSG00000036357	Gpr101
ENSMUSG00000105997	Gm44333
ENSMUSG00000088647	Gm26487
ENSMUSG00000046993	Gm5637
ENSMUSG00000067835	Gm14661
ENSMUSG00000086562	Gm14651
ENSMUSG00000086577	Gm7076
ENSMUSG00000057615	Ldoc1
ENSMUSG00000083346	Gm8260
ENSMUSG00000079577	Gm14692
ENSMUSG00000082162	Gm14701
ENSMUSG00000081084	Gm5638
ENSMUSG00000073139	Tmem185a
ENSMUSG00000083406	Gm8410
ENSMUSG00000031337	Mtm1
ENSMUSG00000035776	Cd99l2
ENSMUSG00000085284	Gm16189
ENSMUSG00000015217	Hmgb3
ENSMUSG00000056380	Gpr50
ENSMUSG00000089357	Mir2137
ENSMUSG00000079845	Xlr4a
ENSMUSG00000057836	Xlr3a
ENSMUSG00000092255	Gm20455
ENSMUSG00000067768	Xlr4b
ENSMUSG00000031383	Dusp9
ENSMUSG00000031378	Abcd1
ENSMUSG00000002007	Srpk3
ENSMUSG00000002014	Ssr4
ENSMUSG00000031387	Renbp
ENSMUSG00000031386	Hcfc1
ENSMUSG00000031328	Flna
ENSMUSG00000019088	Dnase1l1
ENSMUSG00000032806	Slc10a3
ENSMUSG00000031400	G6pdx
ENSMUSG00000065935	Gm25629
ENSMUSG00000083416	Gm15378
ENSMUSG00000083736	Gm6039
ENSMUSG00000031201	Brcc3
ENSMUSG00000077650	Gm23320
ENSMUSG00000088530	Gm23280
ENSMUSG00000084202	Gm5398
ENSMUSG00000083258	Gm5939
ENSMUSG00000077674	Gm24470
ENSMUSG00000083421	Gm14776
ENSMUSG00000095818	Gm24954
ENSMUSG00000082759	Gm14826
ENSMUSG00000043549	Fam90a1b
ENSMUSG00000079508	Apoo
ENSMUSG00000105544	Gm44477
ENSMUSG00000097340	Gm26617
ENSMUSG00000035045	Zc3h12b
ENSMUSG00000031214	Ophn1
ENSMUSG00000073051	Gm14812
ENSMUSG00000085553	Gm14808
ENSMUSG00000082907	Gm14832
ENSMUSG00000031221	Igbp1
ENSMUSG00000034311	Kif4
ENSMUSG00000079487	Med12
ENSMUSG00000083897	Gm14843
ENSMUSG00000084197	Gm9089
ENSMUSG00000050232	Cxcr3
ENSMUSG00000079479	Gm9112
ENSMUSG00000032894	1700031F05Rik
ENSMUSG00000031327	Chic1
ENSMUSG00000031329	Tsx
ENSMUSG00000086503	Xist
ENSMUSG00000098262	Gm27520
ENSMUSG00000081004	Gm9157
ENSMUSG00000065509	Mir421
ENSMUSG00000031330	Zcchc13
ENSMUSG00000033965	Slc16a2
ENSMUSG00000083019	Gm6222
ENSMUSG00000056537	Rlim
ENSMUSG00000076286	Mir672
ENSMUSG00000082996	Gm6238
ENSMUSG00000031227	Magee1
ENSMUSG00000047242	Taf9b
ENSMUSG00000033737	Fndc3c1
ENSMUSG00000080380	Gm22102
ENSMUSG00000031242	2610002M06Rik
ENSMUSG00000082070	Gm1866
ENSMUSG00000078034	Gm24683
ENSMUSG00000083490	Gm14940
ENSMUSG00000094203	Gm17267
ENSMUSG00000043569	Cldn34c4
ENSMUSG00000034480	Diaph2
ENSMUSG00000031256	Cstf2
ENSMUSG00000070641	Gm16410
ENSMUSG00000033460	Armcx1
ENSMUSG00000049047	Armcx3
ENSMUSG00000033436	Armcx2
ENSMUSG00000060726	Tmsb15a
ENSMUSG00000043384	Gprasp1
ENSMUSG00000054034	Tceal5
ENSMUSG00000046432	Bex3
ENSMUSG00000044348	Slc25a53
ENSMUSG00000031428	Zcchc18
ENSMUSG00000089382	Gm24675
ENSMUSG00000031438	Rnf128
ENSMUSG00000042473	Tbc1d8b
ENSMUSG00000081018	Gm15012
ENSMUSG00000081408	Gm15047
ENSMUSG00000089437	Gm23199
ENSMUSG00000086426	Gm15295
ENSMUSG00000031278	Acsl4
ENSMUSG00000081568	Gm15032
ENSMUSG00000048600	Gm5763
ENSMUSG00000041718	Alg13
ENSMUSG00000041688	Amot
ENSMUSG00000081928	Gm15105
ENSMUSG00000025269	Apex2
ENSMUSG00000082961	Gm15131
ENSMUSG00000080582	Gm24907
ENSMUSG00000025265	Fgd1
ENSMUSG00000086286	Gm15138
ENSMUSG00000083719	Gm15161
ENSMUSG00000041096	Tspyl2
ENSMUSG00000045180	Shroom2
ENSMUSG00000082733	Gm15153
ENSMUSG00000050148	Ubqln2
ENSMUSG00000083554	Gm6645
ENSMUSG00000045694	Gm4997
ENSMUSG00000084246	Gm15162
ENSMUSG00000041476	Smpx
ENSMUSG00000047485	Klhl34
ENSMUSG00000082076	Gm8659
ENSMUSG00000031309	Rps6ka3
ENSMUSG00000083906	Gm15186
ENSMUSG00000031299	Pdha1
ENSMUSG00000031295	Phka2
ENSMUSG00000043518	Rai2
ENSMUSG00000087571	Gm15202
ENSMUSG00000082007	Gm15206
ENSMUSG00000083963	Gm15203
ENSMUSG00000086034	Gm15201
ENSMUSG00000031353	Rbbp7
ENSMUSG00000031342	Gpm6b
ENSMUSG00000040586	Ofd1
ENSMUSG00000086860	Gm1720
ENSMUSG00000084920	Gm15230
ENSMUSG00000084378	Gm15238
ENSMUSG00000083611	Gm8832
ENSMUSG00000031358	Msl3
ENSMUSG00000072844	G530011O06Rik
ENSMUSG00000087263	Gm15726
ENSMUSG00000086695	Gm15247
ENSMUSG00000104054	Gm38131
ENSMUSG00000103881	Gm10748
ENSMUSG00000103848	Gm17934
ENSMUSG00000102268	Gm8826
ENSMUSG00000065203	Gm24614
ENSMUSG00000040289	Hey1
ENSMUSG00000103116	4930539M17Rik
ENSMUSG00000102795	Gm6236
ENSMUSG00000027536	Chmp4c
ENSMUSG00000104185	Gm18692
ENSMUSG00000103339	Gm37996
ENSMUSG00000104249	Gm38151
ENSMUSG00000098008	A930001A20Rik
ENSMUSG00000096391	Gm23686
ENSMUSG00000104091	Gm37317
ENSMUSG00000089149	Gm22282
ENSMUSG00000099105	Mir7007
ENSMUSG00000011463	Cpb1
ENSMUSG00000039617	Gm7488
ENSMUSG00000105009	Gm42774
ENSMUSG00000039304	Tnfsf10
ENSMUSG00000070522	Gm6505
ENSMUSG00000027684	Mecom
ENSMUSG00000102460	Gm38197
ENSMUSG00000104079	Gm37024
ENSMUSG00000037737	Actrt3
ENSMUSG00000104361	Gm38080
ENSMUSG00000102369	9530022L04Rik
ENSMUSG00000103590	Gm37353
ENSMUSG00000037531	Mrpl47
ENSMUSG00000027674	Pex5l
ENSMUSG00000104901	Gm42692
ENSMUSG00000106096	B230207O21Rik
ENSMUSG00000105055	Gm43079
ENSMUSG00000058400	Qrfpr
ENSMUSG00000105792	Gm17887
ENSMUSG00000105022	Gm43537
ENSMUSG00000037325	Bbs7
ENSMUSG00000081093	Gm12565
ENSMUSG00000085677	4930594O21Rik
ENSMUSG00000106441	Gm42921
ENSMUSG00000087457	Gm7799
ENSMUSG00000105219	Gm43821
ENSMUSG00000105359	Rpl21-ps10
ENSMUSG00000069041	Slc25a31
ENSMUSG00000105674	Gm42437
ENSMUSG00000105297	Gm30852
ENSMUSG00000097639	Platr4
ENSMUSG00000102190	Gm38166
ENSMUSG00000077256	Gm26081
ENSMUSG00000104110	Gm37295
ENSMUSG00000103907	Gm37498
ENSMUSG00000103745	Gm38237
ENSMUSG00000103012	Gm37548
ENSMUSG00000102620	Gm37675
ENSMUSG00000102423	Gm37465
ENSMUSG00000103655	Gm37202
ENSMUSG00000104055	Gm38132
ENSMUSG00000065926	Gm22798
ENSMUSG00000103886	Gm37007
ENSMUSG00000104735	C130075A20Rik
ENSMUSG00000105971	Gm43805
ENSMUSG00000097599	Gm26678
ENSMUSG00000094487	Gm21958
ENSMUSG00000056306	Sertm1
ENSMUSG00000048655	Ccdc169
ENSMUSG00000064586	Gm25132
ENSMUSG00000106651	Gm42608
ENSMUSG00000064904	Gm25404
ENSMUSG00000104677	Gm43376
ENSMUSG00000106635	Gm43098
ENSMUSG00000106246	Gm18867
ENSMUSG00000104586	4921539H07Rik
ENSMUSG00000105021	Gm8234
ENSMUSG00000043850	Clrn1
ENSMUSG00000036381	P2ry14
ENSMUSG00000095128	Gm5709
ENSMUSG00000102390	Gm37579
ENSMUSG00000027694	Gm8325
ENSMUSG00000103473	Gm37696
ENSMUSG00000036894	Rap2b
ENSMUSG00000104489	Gm9700
ENSMUSG00000048916	Gm5540
ENSMUSG00000103440	Gm37131
ENSMUSG00000102914	Gm35106
ENSMUSG00000027831	Veph1
ENSMUSG00000064522	Gm26442
ENSMUSG00000027833	Shox2
ENSMUSG00000068969	Rpl32-ps
ENSMUSG00000027834	Serpini1
ENSMUSG00000102438	Gm17953
ENSMUSG00000105092	Gm42468
ENSMUSG00000056023	Gm9989
ENSMUSG00000028015	Ctso
ENSMUSG00000033882	Rbm46
ENSMUSG00000074517	Gm10710
ENSMUSG00000102137	Rpl28-ps2
ENSMUSG00000027993	Trim2
ENSMUSG00000103993	Gm38030
ENSMUSG00000098444	Gm27811
ENSMUSG00000028082	Sh3d19
ENSMUSG00000104074	Gm37025
ENSMUSG00000028076	Cd1d1
ENSMUSG00000104265	Gm8869
ENSMUSG00000023084	Lrrc71
ENSMUSG00000028073	Pear1
ENSMUSG00000004895	Prcc
ENSMUSG00000004885	Crabp2
ENSMUSG00000084728	Mir1905
ENSMUSG00000008601	Rab25
ENSMUSG00000041355	Ssr2
ENSMUSG00000028059	Arhgef2
ENSMUSG00000049741	Rxfp4
ENSMUSG00000095712	Gm26465
ENSMUSG00000077148	Gm22935
ENSMUSG00000076255	Mir92b
ENSMUSG00000027936	Crtc2
ENSMUSG00000027931	Npr1
ENSMUSG00000001016	Ilf2
ENSMUSG00000042306	S100a14
ENSMUSG00000094018	S100a2
ENSMUSG00000106117	Gm5284
ENSMUSG00000102308	2310046K23Rik
ENSMUSG00000043472	Lce3d
ENSMUSG00000104171	Gm18296
ENSMUSG00000103350	Gm37596
ENSMUSG00000089891	Gm16561
ENSMUSG00000104669	Gm43306
ENSMUSG00000104756	Gm42464
ENSMUSG00000104695	Gm30023
ENSMUSG00000062896	Rpl31-ps11
ENSMUSG00000087720	Gm26279
ENSMUSG00000087660	B230398E01Rik
ENSMUSG00000098198	Gm9169
ENSMUSG00000053192	Mllt11
ENSMUSG00000068860	Gm128
ENSMUSG00000104646	Gm9173
ENSMUSG00000038612	Mcl1
ENSMUSG00000028107	Tars2
ENSMUSG00000038550	Ciart
ENSMUSG00000015745	Plekho1
ENSMUSG00000064220	Hist2h2aa1
ENSMUSG00000093507	Gm20627
ENSMUSG00000049097	Ankrd34a
ENSMUSG00000038304	Cd160
ENSMUSG00000049908	Gja8
ENSMUSG00000074388	Gm5544
ENSMUSG00000027876	Reg4
ENSMUSG00000027875	Hmgcs2
ENSMUSG00000105641	Gm5853
ENSMUSG00000083331	Gm12400
ENSMUSG00000105798	Gm18982
ENSMUSG00000027868	Tbx15
ENSMUSG00000086923	4930406D18Rik
ENSMUSG00000106227	Gm43464
ENSMUSG00000033233	Trim45
ENSMUSG00000104639	Gm42939
ENSMUSG00000104930	Gm43243
ENSMUSG00000105342	Gm43244
ENSMUSG00000027860	Vangl1
ENSMUSG00000105672	Gm42816
ENSMUSG00000084508	Gm25325
ENSMUSG00000044098	Rsbn1
ENSMUSG00000105199	Gm43581
ENSMUSG00000101641	Gm29560
ENSMUSG00000089999	Gm6485
ENSMUSG00000106105	Gm4525
ENSMUSG00000105925	Gm43846
ENSMUSG00000043873	Chil5
ENSMUSG00000104350	Gm38244
ENSMUSG00000027900	Dram2
ENSMUSG00000106592	Gm43070
ENSMUSG00000056260	Lrif1
ENSMUSG00000047959	Kcna3
ENSMUSG00000055891	Ubl4b
ENSMUSG00000083462	Gm12501
ENSMUSG00000040412	5330417C22Rik
ENSMUSG00000048100	Taf13
ENSMUSG00000027882	Stxbp3
ENSMUSG00000045326	Fndc7
ENSMUSG00000105175	Gm43097
ENSMUSG00000027881	Prpf38b
ENSMUSG00000059857	Ntng1
ENSMUSG00000106487	Gm43407
ENSMUSG00000105017	Gm43107
ENSMUSG00000000339	Rtca
ENSMUSG00000106025	Gm42940
ENSMUSG00000105103	Gm43191
ENSMUSG00000033386	Frrs1
ENSMUSG00000104362	Gm37928
ENSMUSG00000106329	Gm10652
ENSMUSG00000105597	4633401B06Rik
ENSMUSG00000028124	Gclm
ENSMUSG00000105057	Gm40190
ENSMUSG00000104574	Gm42836
ENSMUSG00000106365	Gm43568
ENSMUSG00000028116	Myoz2
ENSMUSG00000106114	Gm43286
ENSMUSG00000080842	Gm15400
ENSMUSG00000096544	Gm4617
ENSMUSG00000106413	Gm42823
ENSMUSG00000105119	Gm43765
ENSMUSG00000077617	Gm25501
ENSMUSG00000105322	Gm43751
ENSMUSG00000105445	Gm42972
ENSMUSG00000105822	Gm42969
ENSMUSG00000106369	Gm43355
ENSMUSG00000104957	Gm43354
ENSMUSG00000076252	Mir302b
ENSMUSG00000065248	Gm22293
ENSMUSG00000106245	Gm43824
ENSMUSG00000093865	Lrit3
ENSMUSG00000028012	Rrh
ENSMUSG00000027999	Pla2g12a
ENSMUSG00000063328	Gm9396
ENSMUSG00000058897	Col25a1
ENSMUSG00000106276	Gm9397
ENSMUSG00000105011	Gm43210
ENSMUSG00000062006	Rpl34
ENSMUSG00000105769	Gm43351
ENSMUSG00000104859	A430072C10Rik
ENSMUSG00000105691	Gm42876
ENSMUSG00000105595	Gm23011
ENSMUSG00000105952	Gm42563
ENSMUSG00000083045	Gm16100
ENSMUSG00000046818	Ddit4l
ENSMUSG00000099011	Mir6380
ENSMUSG00000105748	Gm43088
ENSMUSG00000104675	Gm43689
ENSMUSG00000049349	Gm5105
ENSMUSG00000104776	Gm43691
ENSMUSG00000089635	Gm16559
ENSMUSG00000105126	Gm43723
ENSMUSG00000047940	Stpg2
ENSMUSG00000105180	Gm4863
ENSMUSG00000104544	Gm32754
ENSMUSG00000105671	Gm31306
ENSMUSG00000105917	Gm43612
ENSMUSG00000103816	Gm38006
ENSMUSG00000105811	Gm42707
ENSMUSG00000037062	Sh3glb1
ENSMUSG00000104841	Gm17743
ENSMUSG00000036832	Lpar3
ENSMUSG00000105407	Gm36259
ENSMUSG00000028186	Uox
ENSMUSG00000028185	Dnase2b
ENSMUSG00000090202	4930503B20Rik
ENSMUSG00000070343	Gm10288
ENSMUSG00000105876	Gm43572
ENSMUSG00000089269	Gm26468
ENSMUSG00000105035	Gm9682
ENSMUSG00000039131	Gipc2
ENSMUSG00000054942	Miga1
ENSMUSG00000104546	Gm43858
ENSMUSG00000105894	Gm42710
ENSMUSG00000086438	Asb17os
ENSMUSG00000106500	Gm42540
ENSMUSG00000093738	AI606473
ENSMUSG00000103204	Gm38139
ENSMUSG00000077581	Gm24373
ENSMUSG00000094982	Gm23725
ENSMUSG00000105683	Gm43487
ENSMUSG00000105990	Gm43307
ENSMUSG00000081711	Gm11785
ENSMUSG00000085155	Gm11780
ENSMUSG00000084237	Gm11781
ENSMUSG00000077392	Gm24337
ENSMUSG00000082151	Gm11810
ENSMUSG00000082843	4930448K20Rik
ENSMUSG00000083220	Gm12919
ENSMUSG00000106355	n-TSaga9
ENSMUSG00000089185	Gm22940
ENSMUSG00000040728	Esrp1
ENSMUSG00000086625	Gm11831
ENSMUSG00000081593	Gm11841
ENSMUSG00000083572	Gm11849
ENSMUSG00000083150	Gm11852
ENSMUSG00000028229	Rmdn1
ENSMUSG00000028251	Tstd3
ENSMUSG00000045751	Mms22l
ENSMUSG00000081879	Gm11933
ENSMUSG00000094344	Gm11942
ENSMUSG00000082851	Gm11931
ENSMUSG00000040128	Pnrc1
ENSMUSG00000044288	Cnr1
ENSMUSG00000087602	Gm12753
ENSMUSG00000081384	Gm12752
ENSMUSG00000082649	Gm12754
ENSMUSG00000084119	Gm12351
ENSMUSG00000095588	Gm12350
ENSMUSG00000085824	Platr9
ENSMUSG00000082709	Gm12362
ENSMUSG00000073910	Mob3b
ENSMUSG00000083851	Gm12365
ENSMUSG00000084898	Gm12371
ENSMUSG00000085632	Gm12381
ENSMUSG00000028287	1700009N14Rik
ENSMUSG00000081437	Gm12402
ENSMUSG00000081866	Gm12401
ENSMUSG00000087623	Gm12404
ENSMUSG00000028444	Cntfr
ENSMUSG00000066224	Arid3c
ENSMUSG00000028451	1700022I11Rik
ENSMUSG00000096974	Gm26881
ENSMUSG00000035969	Rusc2
ENSMUSG00000085351	Gm12472
ENSMUSG00000046450	Olfr71
ENSMUSG00000071001	Hrct1
ENSMUSG00000110970	Olfr156
ENSMUSG00000077587	Gm24376
ENSMUSG00000092761	Mir5120
ENSMUSG00000086211	Gm12462
ENSMUSG00000103995	5730488B01Rik
ENSMUSG00000048232	Fbxo10
ENSMUSG00000093185	Gm25692
ENSMUSG00000065322	Gm22055
ENSMUSG00000073860	Gm829
ENSMUSG00000083685	Gm12412
ENSMUSG00000028332	Hemgn
ENSMUSG00000039853	Trim14
ENSMUSG00000064410	Gm22247
ENSMUSG00000085990	Gm16731
ENSMUSG00000098518	Gm27668
ENSMUSG00000087844	Mir1958
ENSMUSG00000083539	Gm12466
ENSMUSG00000083338	Gm12475
ENSMUSG00000049648	Olfr273
ENSMUSG00000087192	4930412L05Rik
ENSMUSG00000081516	Gm12470
ENSMUSG00000083985	Gm12468
ENSMUSG00000077418	Gm23745
ENSMUSG00000077403	Gm25419
ENSMUSG00000077663	Gm26144
ENSMUSG00000070980	Actl7b
ENSMUSG00000065544	Mir32
ENSMUSG00000045589	Frrs1l
ENSMUSG00000081540	Gm12538
ENSMUSG00000073846	Gm12526
ENSMUSG00000057280	Musk
ENSMUSG00000083834	Gm12577
ENSMUSG00000083145	Gm12579
ENSMUSG00000086470	Gm12580
ENSMUSG00000038607	Gng10
ENSMUSG00000081432	Gm12593
ENSMUSG00000082978	Rpsa-ps11
ENSMUSG00000083979	Gm12527
ENSMUSG00000028386	Slc46a2
ENSMUSG00000095307	Gm12573
ENSMUSG00000090090	Mup-ps16
ENSMUSG00000058046	4933430I17Rik
ENSMUSG00000085177	Gm11209
ENSMUSG00000077161	Gm24117
ENSMUSG00000087967	Gm25391
ENSMUSG00000083635	Gm11480
ENSMUSG00000028357	Kif12
ENSMUSG00000070102	Mir455
ENSMUSG00000028359	Orm3
ENSMUSG00000082053	Gm11220
ENSMUSG00000081435	Gm11403
ENSMUSG00000106523	Gm44497
ENSMUSG00000083372	Gm11235
ENSMUSG00000089098	Gm25653
ENSMUSG00000028397	Kdm4c
ENSMUSG00000081890	Gm11243
ENSMUSG00000081656	Gm11246
ENSMUSG00000059049	Frem1
ENSMUSG00000028487	Bnc2
ENSMUSG00000083743	Gm12421
ENSMUSG00000081775	Gm12420
ENSMUSG00000078480	Mrpl48-ps
ENSMUSG00000078354	Ifna2
ENSMUSG00000094498	Gm10582
ENSMUSG00000100549	Ifna11
ENSMUSG00000095498	Ifna1
ENSMUSG00000044303	Cdkn2a
ENSMUSG00000088914	Gm22605
ENSMUSG00000087128	Gm12655
ENSMUSG00000093492	Gm20651
ENSMUSG00000082388	Gm12692
ENSMUSG00000073794	I0C0044D17Rik
ENSMUSG00000070891	Gm12689
ENSMUSG00000081150	Gm12684
ENSMUSG00000085142	Gm12702
ENSMUSG00000086782	E130102H24Rik
ENSMUSG00000087361	0610043K17Rik
ENSMUSG00000028528	Dnajc6
ENSMUSG00000089446	Gm22533
ENSMUSG00000078625	Gm12789
ENSMUSG00000085181	Gm12709
ENSMUSG00000028520	4921539E11Rik
ENSMUSG00000086136	Gm12718
ENSMUSG00000077514	Gm25877
ENSMUSG00000089065	Gm24363
ENSMUSG00000087933	Gm26047
ENSMUSG00000085933	Tmem61
ENSMUSG00000085023	Gm12744
ENSMUSG00000085581	Gm12786
ENSMUSG00000028610	Dmrtb1
ENSMUSG00000028612	Lrp8os1
ENSMUSG00000028601	Echdc2
ENSMUSG00000034636	Zyg11b
ENSMUSG00000048351	Coa7
ENSMUSG00000085093	Gm12737
ENSMUSG00000086483	8030443G20Rik
ENSMUSG00000028558	Calr4
ENSMUSG00000049214	Skint7
ENSMUSG00000048766	Skint10
ENSMUSG00000070867	Trabd2b
ENSMUSG00000100998	Gm28864
ENSMUSG00000085870	Gm12829
ENSMUSG00000081823	Cyp4a28-ps
ENSMUSG00000082043	Gm12848
ENSMUSG00000078593	1700042G07Rik
ENSMUSG00000082592	Gm12950
ENSMUSG00000028696	Ipp
ENSMUSG00000033985	Tesk2
ENSMUSG00000086417	Gm12996
ENSMUSG00000028681	Ptch2
ENSMUSG00000073771	Btbd19
ENSMUSG00000033872	Best4-ps
ENSMUSG00000047675	Rps8
ENSMUSG00000095209	Gm22398
ENSMUSG00000095676	Gm25099
ENSMUSG00000060268	Gm1661
ENSMUSG00000086482	1700012C08Rik
ENSMUSG00000085749	Gm12843
ENSMUSG00000028539	Artn
ENSMUSG00000086554	9530034E10Rik
ENSMUSG00000088303	Gm23382
ENSMUSG00000098596	Mir7226
ENSMUSG00000028536	2610528J11Rik
ENSMUSG00000084133	Gm12856
ENSMUSG00000089591	Gm24352
ENSMUSG00000082143	Gm12864
ENSMUSG00000087464	Gm12862
ENSMUSG00000085203	Gm12927
ENSMUSG00000028631	Kcnq4
ENSMUSG00000096876	Gm23936
ENSMUSG00000064141	Zfp69
ENSMUSG00000028626	Col9a2
ENSMUSG00000088314	Gm26186
ENSMUSG00000080706	Gm12890
ENSMUSG00000028657	Ppt1
ENSMUSG00000002384	Bmp8b
ENSMUSG00000046093	Hpcal4
ENSMUSG00000043333	Rhbdl2
ENSMUSG00000028902	Sf3a3
ENSMUSG00000096411	Gm24721
ENSMUSG00000076119	Mir698
ENSMUSG00000078570	1110065P20Rik
ENSMUSG00000028871	Rspo1
ENSMUSG00000028869	Gnl2
ENSMUSG00000042677	Zc3h12a
ENSMUSG00000087010	1700041M05Rik
ENSMUSG00000028859	Csf3r
ENSMUSG00000043962	Thrap3
ENSMUSG00000082381	Gm12928
ENSMUSG00000073755	5730409E04Rik
ENSMUSG00000081210	Gm12933
ENSMUSG00000084088	Gm12941
ENSMUSG00000086138	4930471C06Rik
ENSMUSG00000087510	1700112K13Rik
ENSMUSG00000028813	CK137956
ENSMUSG00000084011	Gm12969
ENSMUSG00000085961	Gm15904
ENSMUSG00000001334	Fndc5
ENSMUSG00000096944	Gm26722
ENSMUSG00000086336	Gm12979
ENSMUSG00000098422	Mir7016
ENSMUSG00000099322	Gm28017
ENSMUSG00000028788	Ptp4a2
ENSMUSG00000086369	E330017L17Rik
ENSMUSG00000028784	Spocd1
ENSMUSG00000023232	Serinc2
ENSMUSG00000073752	Gm10570
ENSMUSG00000078532	Nkain1
ENSMUSG00000028580	Pum1
ENSMUSG00000086548	Gm12972
ENSMUSG00000087451	Gm12970
ENSMUSG00000085804	Gm12973
ENSMUSG00000086262	A930031H19Rik
ENSMUSG00000078531	Gm831
ENSMUSG00000028909	Ptpru
ENSMUSG00000098577	Gm27445
ENSMUSG00000064739	Gm23055
ENSMUSG00000065623	Gm24762
ENSMUSG00000056529	Ptafr
ENSMUSG00000028884	Rpa2
ENSMUSG00000037731	Themis2
ENSMUSG00000092745	Mir5122
ENSMUSG00000037553	Zdhhc18
ENSMUSG00000089321	Gm22523
ENSMUSG00000012126	Ubxn11
ENSMUSG00000028843	Sh3bgrl3
ENSMUSG00000048003	Catsper4
ENSMUSG00000087343	1700021N21Rik
ENSMUSG00000083001	Gm13250
ENSMUSG00000037348	Paqr7
ENSMUSG00000050989	Selenon
ENSMUSG00000037295	Ldlrap1
ENSMUSG00000084032	Gm12991
ENSMUSG00000086788	1700029M20Rik
ENSMUSG00000028676	Srsf10
ENSMUSG00000062585	Cnr2
ENSMUSG00000028669	Pithd1
ENSMUSG00000036995	Asap3
ENSMUSG00000098155	Gm27022
ENSMUSG00000036887	C1qa
ENSMUSG00000082149	Gm13002
ENSMUSG00000086845	Gm13010
ENSMUSG00000099134	Mir7018
ENSMUSG00000057530	Ece1
ENSMUSG00000028756	Pink1
ENSMUSG00000041202	Pla2g2d
ENSMUSG00000041193	Pla2g5
ENSMUSG00000041120	Nbl1
ENSMUSG00000083238	Hspe1-ps4
ENSMUSG00000103107	Gm9867
ENSMUSG00000086437	Gm13021
ENSMUSG00000040964	Arhgef10l
ENSMUSG00000040935	Padi6
ENSMUSG00000025330	Padi4
ENSMUSG00000085918	Gm13032
ENSMUSG00000025329	Padi1
ENSMUSG00000040860	Crocc
ENSMUSG00000082246	Gm13047
ENSMUSG00000085774	Gm13055
ENSMUSG00000006218	Fam131c
ENSMUSG00000033770	Clcnka
ENSMUSG00000006219	Fblim1
ENSMUSG00000040740	Slc25a34
ENSMUSG00000085574	Gm13053
ENSMUSG00000073728	Tmem51os1
ENSMUSG00000082575	Gm13050
ENSMUSG00000082030	Gm13081
ENSMUSG00000073724	Pramel4
ENSMUSG00000082418	Gm13126
ENSMUSG00000082758	Gm13024
ENSMUSG00000082082	Gm13230
ENSMUSG00000096864	Gm21978
ENSMUSG00000096233	Gm13238
ENSMUSG00000082195	Gm13034
ENSMUSG00000066009	Zfp987
ENSMUSG00000081998	Gm13245
ENSMUSG00000095054	Gm13146
ENSMUSG00000082248	Gm13161
ENSMUSG00000065999	Zfp985
ENSMUSG00000080059	Rps19-ps3
ENSMUSG00000083340	Gm13156
ENSMUSG00000019055	Plod1
ENSMUSG00000086806	Gm13054
ENSMUSG00000064648	Gm23303
ENSMUSG00000088625	Gm23318
ENSMUSG00000081086	Gm9506
ENSMUSG00000028961	Pgd
ENSMUSG00000028960	Ube4b
ENSMUSG00000086949	Gm13066
ENSMUSG00000039936	Pik3cd
ENSMUSG00000084807	Gm13073
ENSMUSG00000086767	Gm13070
ENSMUSG00000028976	Slc2a5
ENSMUSG00000039838	Slc45a1
ENSMUSG00000085097	Gm13049
ENSMUSG00000014592	Camta1
ENSMUSG00000085593	4930589P08Rik
ENSMUSG00000039713	Plekhg5
ENSMUSG00000028946	Hes3
ENSMUSG00000028936	Rpl22
ENSMUSG00000090057	Gm16333
ENSMUSG00000089757	Gm16334
ENSMUSG00000047613	A430005L14Rik
ENSMUSG00000078350	Smim1
ENSMUSG00000097871	B230104I21Rik
ENSMUSG00000029059	Fam213b
ENSMUSG00000098729	Gm27200
ENSMUSG00000084803	5830444B04Rik
ENSMUSG00000064916	Gm22573
ENSMUSG00000050796	B3galt6
ENSMUSG00000103183	Gm37090
ENSMUSG00000105800	Gm18985
ENSMUSG00000062353	Gm15772
ENSMUSG00000106472	Gm43111
ENSMUSG00000105400	Gm22897
ENSMUSG00000105287	Gm43577
ENSMUSG00000079666	1700015F17Rik
ENSMUSG00000073234	Gm8773
ENSMUSG00000097554	Gm26825
ENSMUSG00000105487	Gm43324
ENSMUSG00000094226	Gm21759
ENSMUSG00000106265	Gm42490
ENSMUSG00000097279	Gm5106
ENSMUSG00000042476	Abcb4
ENSMUSG00000106410	Gm29755
ENSMUSG00000094310	Gm23243
ENSMUSG00000028883	Sema3a
ENSMUSG00000099762	Gm21149
ENSMUSG00000105300	Gm30613
ENSMUSG00000105515	Gm42454
ENSMUSG00000104886	Gm43000
ENSMUSG00000109903	RP24-388A6.3
ENSMUSG00000091827	Speer4f2
ENSMUSG00000039968	Rsbn1l
ENSMUSG00000081242	Gm15719
ENSMUSG00000073152	Gm10475
ENSMUSG00000084235	Gm15421
ENSMUSG00000081855	Rpl17-ps5
ENSMUSG00000098903	Gm28022
ENSMUSG00000104765	Gm43058
ENSMUSG00000105987	AI506816
ENSMUSG00000086697	4933427G23Rik
ENSMUSG00000106665	Gm43389
ENSMUSG00000028959	Fastk
ENSMUSG00000028949	Smarcd3
ENSMUSG00000097275	Gm26648
ENSMUSG00000055235	Wdr86
ENSMUSG00000087314	Prkag2os2
ENSMUSG00000059631	1500035N22Rik
ENSMUSG00000038072	Galnt11
ENSMUSG00000105744	Gm43141
ENSMUSG00000104777	Gm4865
ENSMUSG00000106160	Gm43610
ENSMUSG00000093302	Gm23801
ENSMUSG00000106558	Gm5552
ENSMUSG00000088327	Gm25666
ENSMUSG00000107086	Gm43808
ENSMUSG00000029151	Slc30a3
ENSMUSG00000029149	Krtcap3
ENSMUSG00000099301	Mir3473e
ENSMUSG00000096091	Gm26335
ENSMUSG00000105929	Gm43693
ENSMUSG00000037379	Spon2
ENSMUSG00000079562	Maea
ENSMUSG00000106896	G630022F23Rik
ENSMUSG00000059064	Gm10059
ENSMUSG00000106688	Gm42851
ENSMUSG00000098062	Gm26931
ENSMUSG00000059866	Tnip2
ENSMUSG00000054520	Sh3bp2
ENSMUSG00000085166	Gm15522
ENSMUSG00000036553	Sh3tc1
ENSMUSG00000082692	H2af-ps
ENSMUSG00000050677	Ccdc96
ENSMUSG00000097686	Gm26647
ENSMUSG00000088707	Gm25551
ENSMUSG00000070823	Gm1043
ENSMUSG00000107131	Gm43763
ENSMUSG00000106718	Gm20052
ENSMUSG00000086422	4930421P07Rik
ENSMUSG00000051022	Hs3st1
ENSMUSG00000049691	Nkx3-2
ENSMUSG00000098264	Mir6414
ENSMUSG00000106622	Gm5554
ENSMUSG00000105374	Gm42551
ENSMUSG00000061535	C1qtnf7
ENSMUSG00000105861	Gm43508
ENSMUSG00000104894	Gm43507
ENSMUSG00000105347	Gm43503
ENSMUSG00000015804	Med28
ENSMUSG00000104837	Gm42520
ENSMUSG00000097825	9630001P10Rik
ENSMUSG00000065603	Mir218-1
ENSMUSG00000105332	Gm43316
ENSMUSG00000104634	Gm42461
ENSMUSG00000105622	Gm42615
ENSMUSG00000098726	Mir6417
ENSMUSG00000104751	Gm43179
ENSMUSG00000072941	Sod3
ENSMUSG00000095078	Gm5866
ENSMUSG00000029173	Sepsecs
ENSMUSG00000077696	n-R5s172
ENSMUSG00000106808	Gm42745
ENSMUSG00000088646	Gm26486
ENSMUSG00000107173	Gm43266
ENSMUSG00000104924	Gm43002
ENSMUSG00000105637	Gm42480
ENSMUSG00000105049	Gm42486
ENSMUSG00000106509	Gm43394
ENSMUSG00000094696	Gm6632
ENSMUSG00000105038	Gm43044
ENSMUSG00000089992	G6pd2
ENSMUSG00000105707	Gm43753
ENSMUSG00000083100	Gm6044
ENSMUSG00000104806	Gm42566
ENSMUSG00000029178	Klf3
ENSMUSG00000106186	Gm43627
ENSMUSG00000029195	Klb
ENSMUSG00000088494	Gm24399
ENSMUSG00000054598	9130230L23Rik
ENSMUSG00000107014	1700126H18Rik
ENSMUSG00000084544	Gm23183
ENSMUSG00000106772	Gm43794
ENSMUSG00000107091	Gm43343
ENSMUSG00000106706	C530043K16Rik
ENSMUSG00000029213	Commd8
ENSMUSG00000046808	Atp10d
ENSMUSG00000093644	Gm19560
ENSMUSG00000105865	Gm34144
ENSMUSG00000029217	Tec
ENSMUSG00000088268	Gm24776
ENSMUSG00000107373	Gm42668
ENSMUSG00000070733	Fryl
ENSMUSG00000107109	Gm42571
ENSMUSG00000090561	Gm17207
ENSMUSG00000106999	Gm42734
ENSMUSG00000029153	Ociad2
ENSMUSG00000106958	Gm35960
ENSMUSG00000051674	Dcun1d4
ENSMUSG00000106968	C78283
ENSMUSG00000106993	Gm43417
ENSMUSG00000106735	A330058E17Rik
ENSMUSG00000106992	Gm43167
ENSMUSG00000029228	Lnx1
ENSMUSG00000085657	Gm15984
ENSMUSG00000106987	Gm42575
ENSMUSG00000107192	Gm19583
ENSMUSG00000029231	Pdgfra
ENSMUSG00000099060	Mir7025
ENSMUSG00000088210	Gm22084
ENSMUSG00000089481	Gm24738
ENSMUSG00000093061	Mir5098
ENSMUSG00000106906	Gm34728
ENSMUSG00000088422	Gm22553
ENSMUSG00000106746	2900064F13Rik
ENSMUSG00000064859	Gm24524
ENSMUSG00000104937	Gm43057
ENSMUSG00000035851	Ythdc1
ENSMUSG00000096303	Gm25211
ENSMUSG00000104802	Gm5869
ENSMUSG00000105625	Gm31230
ENSMUSG00000104839	Gm42794
ENSMUSG00000106305	Gm42911
ENSMUSG00000082389	Mkrn1-ps1
ENSMUSG00000106725	Gm43363
ENSMUSG00000029378	Areg
ENSMUSG00000107198	Gm19619
ENSMUSG00000106917	Gm7832
ENSMUSG00000107301	Gm43688
ENSMUSG00000107200	Gm43039
ENSMUSG00000088102	Gm24113
ENSMUSG00000029407	Uso1
ENSMUSG00000029409	U90926
ENSMUSG00000088623	Gm23031
ENSMUSG00000029417	Cxcl9
ENSMUSG00000050050	Ccdc158
ENSMUSG00000089268	Mir1961
ENSMUSG00000045314	Sowahb
ENSMUSG00000106263	Gm33050
ENSMUSG00000106526	Gm42604
ENSMUSG00000067161	Gm5560
ENSMUSG00000105801	C430019N01Rik
ENSMUSG00000106518	Gm42759
ENSMUSG00000098073	Gm8048
ENSMUSG00000045238	A730035I17Rik
ENSMUSG00000104545	E030032P16Rik
ENSMUSG00000089659	Gm3470
ENSMUSG00000104753	Gm43253
ENSMUSG00000105078	Gm42691
ENSMUSG00000103927	Gm9932
ENSMUSG00000029322	Plac8
ENSMUSG00000106178	Gm42987
ENSMUSG00000092503	Gm20484
ENSMUSG00000106164	Gm43270
ENSMUSG00000104966	Gm43273
ENSMUSG00000106451	Gm42934
ENSMUSG00000105947	Gm43789
ENSMUSG00000104688	Gm18702
ENSMUSG00000104684	5430427N15Rik
ENSMUSG00000053268	Dspp
ENSMUSG00000106392	Gm5870
ENSMUSG00000085771	C230066G23Rik
ENSMUSG00000029290	Zfp326
ENSMUSG00000105531	Gm42914
ENSMUSG00000106142	Gm17937
ENSMUSG00000106333	4930428O21Rik
ENSMUSG00000063447	Ube2d2b
ENSMUSG00000105188	Gm8190
ENSMUSG00000072769	Gm10419
ENSMUSG00000106028	Gm8493
ENSMUSG00000049477	Gm8508
ENSMUSG00000014668	Chfr
ENSMUSG00000104720	Gm43138
ENSMUSG00000043510	Hscb
ENSMUSG00000104602	Gm42779
ENSMUSG00000081104	Gm15989
ENSMUSG00000099130	Gm27602
ENSMUSG00000085919	Gm16019
ENSMUSG00000106060	Gm42488
ENSMUSG00000029348	Asphd2
ENSMUSG00000072722	Gm6588
ENSMUSG00000105735	4933415J04Rik
ENSMUSG00000065373	Gm22740
ENSMUSG00000042240	Crybb2
ENSMUSG00000104576	F830115B05Rik
ENSMUSG00000106191	4930557B06Rik
ENSMUSG00000106206	Gm43094
ENSMUSG00000104705	4930405N21Rik
ENSMUSG00000105071	Gm43336
ENSMUSG00000042096	Dao
ENSMUSG00000066952	Myo1h
ENSMUSG00000002486	Tchp
ENSMUSG00000098656	Mir7028
ENSMUSG00000072694	1500011B03Rik
ENSMUSG00000098343	Mir6240
ENSMUSG00000029556	Hnf1a
ENSMUSG00000029550	Sppl3
ENSMUSG00000086167	Gm13827
ENSMUSG00000029544	Cabp1
ENSMUSG00000107353	4930430O22Rik
ENSMUSG00000086849	Gm13840
ENSMUSG00000067274	Rplp0
ENSMUSG00000086122	Gm14507
ENSMUSG00000107021	Gm42853
ENSMUSG00000107369	Gstm2-ps1
ENSMUSG00000106909	Gm43122
ENSMUSG00000107225	Gm43637
ENSMUSG00000032959	Pebp1
ENSMUSG00000106829	Gm3786
ENSMUSG00000081274	Gm15727
ENSMUSG00000032867	Fbxw8
ENSMUSG00000029360	Gm9754
ENSMUSG00000046607	Hrk
ENSMUSG00000107286	Gm43788
ENSMUSG00000106798	Gm43275
ENSMUSG00000107116	Gm43274
ENSMUSG00000107334	Gm7538
ENSMUSG00000018604	Tbx3
ENSMUSG00000032754	Slc8b1
ENSMUSG00000106825	2510016D11Rik
ENSMUSG00000094282	Cfap73
ENSMUSG00000087386	Gm15637
ENSMUSG00000013936	Myl2
ENSMUSG00000083909	Gm15842
ENSMUSG00000099324	Mir8115
ENSMUSG00000059352	Gm10064
ENSMUSG00000105107	Gm43412
ENSMUSG00000104606	Gm43409
ENSMUSG00000087063	Gm15857
ENSMUSG00000029438	Bcl7a
ENSMUSG00000104704	Gm43133
ENSMUSG00000045502	Hcar2
ENSMUSG00000023106	Denr
ENSMUSG00000098454	Mir7032
ENSMUSG00000102725	Gm37939
ENSMUSG00000085433	Gm16001
ENSMUSG00000029404	Arl6ip4
ENSMUSG00000089842	Pitpnm2os2
ENSMUSG00000090220	Pitpnm2os1
ENSMUSG00000082402	Gm15621
ENSMUSG00000106082	4930404A12Rik
ENSMUSG00000105583	Gm43777
ENSMUSG00000106663	Gm42839
ENSMUSG00000104932	Gm42485
ENSMUSG00000070498	Tmem132b
ENSMUSG00000091970	Gm4868
ENSMUSG00000105782	Gm42955
ENSMUSG00000105490	4933438B17Rik
ENSMUSG00000104727	Gm42500
ENSMUSG00000105271	Gm42875
ENSMUSG00000029430	Ran
ENSMUSG00000060419	Rps16-ps2
ENSMUSG00000104814	Gm42979
ENSMUSG00000070493	Chchd2
ENSMUSG00000094092	Gm15921
ENSMUSG00000052014	A330070K13Rik
ENSMUSG00000105387	Gm42590
ENSMUSG00000105470	Gm42589
ENSMUSG00000105584	Gm42588
ENSMUSG00000104987	2810432F15Rik
ENSMUSG00000106557	Gm42442
ENSMUSG00000106386	Gm42991
ENSMUSG00000105624	Gm43187
ENSMUSG00000106067	Gm7902
ENSMUSG00000106800	1700030N18Rik
ENSMUSG00000107000	Gm43481
ENSMUSG00000107076	Gm43480
ENSMUSG00000072576	Gm16020
ENSMUSG00000106691	2700029L08Rik
ENSMUSG00000040751	Lat2
ENSMUSG00000107322	4933439J24Rik
ENSMUSG00000047501	Cldn4
ENSMUSG00000085042	Abhd11os
ENSMUSG00000088008	Gm25492
ENSMUSG00000061118	Dnajc30
ENSMUSG00000040013	Fkbp6
ENSMUSG00000004814	Ccl24
ENSMUSG00000107029	Gm43123
ENSMUSG00000094372	Gm21839
ENSMUSG00000005514	Por
ENSMUSG00000099197	Mir7034
ENSMUSG00000085026	Srrm3os
ENSMUSG00000051391	Ywhag
ENSMUSG00000029699	Ssc4d
ENSMUSG00000088188	Gm22214
ENSMUSG00000105349	Gm43604
ENSMUSG00000039747	Orai2
ENSMUSG00000106243	Gm5050
ENSMUSG00000086220	Gm16599
ENSMUSG00000001739	Cldn15
ENSMUSG00000106058	Gm43013
ENSMUSG00000079173	Zan
ENSMUSG00000106617	Gm36266
ENSMUSG00000079165	Sap25
ENSMUSG00000029722	Agfg2
ENSMUSG00000106155	Gm43495
ENSMUSG00000029730	Mcm7
ENSMUSG00000056014	A430033K04Rik
ENSMUSG00000094504	Gm5294
ENSMUSG00000056413	Adap1
ENSMUSG00000065593	Mir339
ENSMUSG00000044092	C130050O18Rik
ENSMUSG00000053647	Gper1
ENSMUSG00000036687	Tmem184a
ENSMUSG00000105453	Gm43702
ENSMUSG00000036555	Iqce
ENSMUSG00000093344	Gm26113
ENSMUSG00000039683	Sdk1
ENSMUSG00000056493	Foxk1
ENSMUSG00000074817	Papolb
ENSMUSG00000106068	Gm9497
ENSMUSG00000039206	Daglb
ENSMUSG00000001847	Rac1
ENSMUSG00000104633	Gm42421
ENSMUSG00000093856	Gm24311
ENSMUSG00000083574	Gm15709
ENSMUSG00000043388	Tmem130
ENSMUSG00000029621	Arpc1a
ENSMUSG00000104644	Gm2314
ENSMUSG00000041453	Rpl21
ENSMUSG00000029641	Rasl11a
ENSMUSG00000016503	Gtf3a
ENSMUSG00000098687	Mir7k
ENSMUSG00000106939	Gm29778
ENSMUSG00000042817	Flt3
ENSMUSG00000107085	Gm42883
ENSMUSG00000106845	Gm43156
ENSMUSG00000107098	Gm29815
ENSMUSG00000084513	n-R5s179
ENSMUSG00000087647	Gm15407
ENSMUSG00000041298	Katnal1
ENSMUSG00000106810	Gm43600
ENSMUSG00000085639	Gm15410
ENSMUSG00000107133	Gm42787
ENSMUSG00000107313	Gm43332
ENSMUSG00000106777	Gm43150
ENSMUSG00000029660	Tex26
ENSMUSG00000106879	Gm2566
ENSMUSG00000106740	Gm21221
ENSMUSG00000053368	Rxfp2
ENSMUSG00000056602	Fry
ENSMUSG00000107082	Gm36378
ENSMUSG00000106719	Gm42556
ENSMUSG00000107178	Gm42531
ENSMUSG00000106980	Gm43690
ENSMUSG00000041132	N4bp2l1
ENSMUSG00000106692	Gm43299
ENSMUSG00000094571	Gm23551
ENSMUSG00000108139	Gm44055
ENSMUSG00000107564	Gm44379
ENSMUSG00000108014	Gm44380
ENSMUSG00000102946	Gm37883
ENSMUSG00000108050	Gm44472
ENSMUSG00000107657	Gm44446
ENSMUSG00000042717	Ppp1r3a
ENSMUSG00000041390	Mdfic
ENSMUSG00000107022	Gm36669
ENSMUSG00000029553	Tfec
ENSMUSG00000084772	Gm15473
ENSMUSG00000098791	Gm27402
ENSMUSG00000041301	Cftr
ENSMUSG00000065702	Gm22828
ENSMUSG00000098187	Gm8927
ENSMUSG00000107189	Gm42689
ENSMUSG00000029683	Lmod2
ENSMUSG00000029679	Hyal6
ENSMUSG00000029708	Gcc1
ENSMUSG00000049939	Lrrc4
ENSMUSG00000059201	Lep
ENSMUSG00000089289	Gm26021
ENSMUSG00000104796	Gm44354
ENSMUSG00000059022	Kcp
ENSMUSG00000088643	Gm26484
ENSMUSG00000012535	Tnpo3
ENSMUSG00000081564	Gm13717
ENSMUSG00000107012	4930528J11Rik
ENSMUSG00000039130	Zc3hc1
ENSMUSG00000071553	Cpa2
ENSMUSG00000086854	Gm13781
ENSMUSG00000083221	Gm14528
ENSMUSG00000051855	Mest
ENSMUSG00000098260	Gm27522
ENSMUSG00000065501	Mir335
ENSMUSG00000104030	5330406M23Rik
ENSMUSG00000087380	2210408F21Rik
ENSMUSG00000025609	Mkln1
ENSMUSG00000087613	Gm13855
ENSMUSG00000052131	Akr1b7
ENSMUSG00000029847	Slc23a4
ENSMUSG00000087808	Gm23435
ENSMUSG00000029843	Slc13a4
ENSMUSG00000106817	Gm43441
ENSMUSG00000038641	Akr1d1
ENSMUSG00000107035	Ybx1-ps2
ENSMUSG00000087924	Gm23231
ENSMUSG00000077339	Gm23010
ENSMUSG00000038456	Dennd2a
ENSMUSG00000086582	Gm16272
ENSMUSG00000068587	Mgam
ENSMUSG00000101629	Gm29588
ENSMUSG00000076462	Trbv2
ENSMUSG00000076475	Trbv19
ENSMUSG00000076478	Trbv23
ENSMUSG00000104326	Trbv28
ENSMUSG00000036899	Trpv5
ENSMUSG00000048284	Tas2r126
ENSMUSG00000018656	Tcaf3
ENSMUSG00000036667	Tcaf1
ENSMUSG00000087766	Gm23982
ENSMUSG00000029736	Nobox
ENSMUSG00000077146	Gm22939
ENSMUSG00000089538	Gm25161
ENSMUSG00000107628	Gm44282
ENSMUSG00000064945	Rny3
ENSMUSG00000045466	Zfp956
ENSMUSG00000107824	Gm6443
ENSMUSG00000092888	Gm22122
ENSMUSG00000107875	Gm44696
ENSMUSG00000053297	AI854703
ENSMUSG00000051124	Gimap9
ENSMUSG00000039264	Gimap3
ENSMUSG00000107574	Gm17834
ENSMUSG00000023403	Stk31
ENSMUSG00000108266	Gm44218
ENSMUSG00000107982	Gm44219
ENSMUSG00000108071	Gm3455
ENSMUSG00000077357	Gm26289
ENSMUSG00000029828	4921507P07Rik
ENSMUSG00000108135	Gm8035
ENSMUSG00000107672	Gm3017
ENSMUSG00000107488	Gm44400
ENSMUSG00000094528	Gm22914
ENSMUSG00000082781	Rps19-ps14
ENSMUSG00000087626	Gm15050
ENSMUSG00000043219	Hoxa6
ENSMUSG00000099270	Gm27454
ENSMUSG00000089209	Gm26215
ENSMUSG00000108175	Gm43938
ENSMUSG00000045725	Prr15
ENSMUSG00000004655	Aqp1
ENSMUSG00000004654	Ghrhr
ENSMUSG00000029781	Fkbp9
ENSMUSG00000029798	Herc6
ENSMUSG00000039578	Ccser1
ENSMUSG00000108174	Gm44092
ENSMUSG00000107700	Gm20144
ENSMUSG00000108100	Gm5876
ENSMUSG00000093755	Vmn1r39
ENSMUSG00000108013	Gm44052
ENSMUSG00000036371	Serbp1
ENSMUSG00000105650	Gm42889
ENSMUSG00000106248	Gm9728
ENSMUSG00000104843	Gm5308
ENSMUSG00000106372	Igkv14-126-1
ENSMUSG00000105005	Gm9729
ENSMUSG00000096632	Igkv9-124
ENSMUSG00000105817	Igkv15-97
ENSMUSG00000106298	Gm42958
ENSMUSG00000076575	Igkv7-33
ENSMUSG00000096715	Igkv3-4
ENSMUSG00000094478	Igkv3-3
ENSMUSG00000076607	Igkj4
ENSMUSG00000077369	Gm23485
ENSMUSG00000107406	1700040L08Rik
ENSMUSG00000108813	Rpl19-ps9
ENSMUSG00000108466	Gm44771
ENSMUSG00000049553	Polr1a
ENSMUSG00000108344	Gm8952
ENSMUSG00000101823	Gm29438
ENSMUSG00000108371	Gm45050
ENSMUSG00000073002	Vamp5
ENSMUSG00000072999	Gm15401
ENSMUSG00000102983	Gm38320
ENSMUSG00000093965	Gm24370
ENSMUSG00000064490	Gm22283
ENSMUSG00000108045	Gm5576
ENSMUSG00000089445	Gm22530
ENSMUSG00000030042	Pole4
ENSMUSG00000109556	Gm44884
ENSMUSG00000108015	Gm43878
ENSMUSG00000030041	M1ap
ENSMUSG00000107829	Gm43985
ENSMUSG00000068329	Htra2
ENSMUSG00000009145	Dqx1
ENSMUSG00000103189	Gm37092
ENSMUSG00000099045	Mir6374
ENSMUSG00000088031	Gm24990
ENSMUSG00000107644	Gm6342
ENSMUSG00000107534	Gm43920
ENSMUSG00000108142	Gm7498
ENSMUSG00000068303	Spr-ps1
ENSMUSG00000076012	Mir705
ENSMUSG00000068302	Noto
ENSMUSG00000107370	Gm43588
ENSMUSG00000051262	Nat8f3
ENSMUSG00000033634	Nat8f2
ENSMUSG00000089634	Nat8b-ps
ENSMUSG00000107203	Gm7542
ENSMUSG00000106791	4930553P18Rik
ENSMUSG00000107819	Gm18862
ENSMUSG00000033508	Asprv1
ENSMUSG00000108291	Gm44292
ENSMUSG00000001158	Snrnp27
ENSMUSG00000107865	Gm44417
ENSMUSG00000084613	n-R5s164
ENSMUSG00000107780	9530013L04Rik
ENSMUSG00000030046	Bmp10
ENSMUSG00000108118	Gm44201
ENSMUSG00000108064	Gm44423
ENSMUSG00000068689	Rps19-ps9
ENSMUSG00000108010	Gm44246
[truncated: 2,726 more rows]

## Sheet: DEGs
1110002E22Rik
1190002N15Rik
1810011O10Rik
1810041L15Rik
2010300F17Rik
2210408F21Rik
2310022B05Rik
2900026A02Rik
3425401B19Rik
4930452B06Rik
4930474H06Rik
4930523C07Rik
4930579K19Rik
5730409E04Rik
2018-09-05
6530402F18Rik
9030617O03Rik
9430076C15Rik
A4galt
AA467197
Aamdc
Abca1
Abca3
Abca7
Abcb1a
Abcb1b
Abcc1
Abcc4
Abcc8
Abcc9
Abcg1
Abhd4
Abhd6
Abhd8
Ablim1
Ablim2
Ablim3
Abracl
Acat2
Acbd7
Ace
Acer2
Acot11
Acsbg1
Acsf2
Acsl3
Acta2
Actc1
Actn2
Actn3
Acvrl1
Adam8
Adamts5
Adamts9
Adamtsl5
Adarb1
Adcy4
Adcyap1r1
Adgra1
Adgrf5
Adgrg1
Adgrg3
Adgrl3
Adgrl4
Adm
Adra1b
Adssl1
Aebp1
Aga
Agap1
Agap2
Ago2
AI464131
AI467606
Aif1l
Ak1
Akap12
Akap6
Aknad1
Akr1b3
Akt2
Alad
Alcam
Aldh3a1
Aldh3b1
Alox12
Alox5
Aloxe3
Alpk2
Alpk3
Als2cl
Amd2
Ampd3
Angpt2
Angptl4
Ank
Ank1
Ank3
Ankrd10
Ankrd2
Anks1b
Ano1
Ano3
Ano5
Anxa1
Anxa11
Anxa3
Apbb1
Apbb1ip
Apln
Aplnr
Aplp1
Apobec2
Apobec3
Apod
Apold1
Apool
App
Aqp1
Aqp5
Ar
Arap2
Arap3
Areg
Arfgap3
Arhgap31
Arhgef10l
Arhgef15
Arhgef16
Arhgef17
Arhgef19
Arhgef28
Arhgef3
Arhgef5
Arl1
Arl4d
Arl6ip5
Armcx3
Armcx4
Armcx6
Arntl2
Arpp21
Arsa
Art1
Art3
Arx
Asap3
Asb16
Asb2
Asb4
Asb5
Ass1
Atcayos
Atf3
Atf6
Atg4a
Atg9b
Atoh8
Atp10d
Atp2a1
Atp2a3
Atp2b4
Atp5g2
Atp8b1
Atrn
Auts2
Awat2
B2m
B3gnt3
B4galnt1
Basp1
BC034090
BC067074
Bcam
Bcar1
Bcat1
Bcl6
Bcl6b
Bcl9l
Bdkrb2
Bend4
Best3
Bex1
Bgn
Bhlhe40
Bhlhe41
Bicd2
Bin1
Bmp6
Bnc2
Bnip3
Bola3
Btbd11
Btbd17
Btg1
Btg2
Btg3
Btla
Bves
C130074G19Rik
C1qtnf3
C1qtnf6
C430049B03Rik
Cacna1h
Cacna1s
Cacng1
Cacng6
Cacng7
Calcoco1
Camk2a
Camk2n1
Cand2
Cap2
Capg
Capn5
Capn6
Car12
Car2
Car3
Car8
Car9
Card10
Casp4
Casq1
Casq2
Casz1
Cav3
Cbln4
Ccbe1
Ccdc134
Ccdc141
Ccdc162
Ccdc184
Ccdc88c
Cck
Ccl2
Ccl7
Ccnd1
Ccnd2
Ccnd3
Ccne1
Ccng1
Ccng2
Cd109
Cd164
Cd24a
Cd300lg
Cd34
Cd36
Cd38
Cd44
Cd59a
Cd80
Cd82
Cd93
Cdc25a
Cdc42ep3
Cdh11
Cdh13
Cdh17
Cdh18
Cdh19
Cdh5
Cdh6
Cdk18
Cdk5r1
Cdkn1a
Cdkn1c
Cdkn2a
Cdkn2b
Cdsn
Ceacam1
Cebpa
Cebpz
Cemip
Cep170b
Cercam
Cfap43
Cfl2
Cgnl1
Cgref1
Ch25h
Chrd
Chrnd
Chrng
Chst1
Chst11
Chst2
Chst3
Cisd3
Ckb
Ckm
Cldn4
Cldn5
Clec14a
Clic5
Clip4
Clock
Clu
Cnih3
Cnksr3
Cnn2
Cnn3
Cobl
Col12a1
Col15a1
Col18a1
Col19a1
Col1a1
Col1a2
Col25a1
Col3a1
Col4a1
Col4a2
Col5a1
Col5a3
Col6a1
Col8a1
Col9a3
Colec12
Copg2
Coro6
Cpeb4
Cplx2
Cpne8
Cpq
Cpt1c
Creb3l1
Creld1
Crim1
Crlf1
Cryab
Csf1
Csf2rb2
Cspg4
Csrp1
Csrp3
Cst6
Ctdsp2
Ctgf
Ctif
Ctla2a
Ctla2b
Ctrb1
Ctsa
Ctsb
Ctsd
Ctsh
Ctsl
Cx3cl1
Cxadr
Cxcl1
Cxcl12
Cxcl14
Cxcl16
Cxcl3
Cxcr4
Cyb561
Cyb5a
Cyp1a1
Cyp26b1
Cyp4b1
Cyp4f17
Cyp51
Cyr61
Cys1
Cyyr1
D430036J16Rik
D430041D05Rik
Daam2
Dach1
Dact1
Dag1
Dap
Dapk2
Dbh
Dbn1
Dclk1
Dclk2
Dcn
Dcxr
Ddah1
Ddah2
Ddc
Ddit4
Ddit4l
Ddr1
Ddx17
Ddx21
Ddx58
Def6
Defb25
Dennd3
Deptor
Des
Dhcr24
Dhrs3
Dhrs7c
Dio2
Disp2
Dlc1
Dlgap4
Dlk1
Dll1
Dll4
Dlx2
Dlx3
Dmrt2
Dnm3
Dock4
Dock5
Dock8
Dock9
Dok2
Dopey2
Dpp6
Dpysl3
Drp2
Dtna
Dtx4
Dusp2
Dusp27
Dusp4
Dusp5
Dusp6
Dusp9
Duxbl3
Dynap
Dysf
Eaf1
Ech1
Ecm1
Ecscr
Eda2r
Edn1
Ednra
Ednrb
Efna1
Efs
Egfl7
Egr1
Egr3
Ehbp1l1
Ehd2
Eif3j2
Eif4a-ps4
Eif5
Elfn1
Ell2
Elmo1
Elovl6
Emb
Emcn
Emilin1
Emp2
Enah
Enc1
Endod1
Eng
Enho
Eno1b
Enox1
Entpd1
Epas1
Epb41l2
Epb41l3
Epha2
Ephb1
Ephb2
Ephb3
Ephx1
Epm2a
Epor
Erbb3
Erdr1
Erg
Ermap
Errfi1
Esam
Esm1
Espn
Esr1
Eva1c
Exoc3l2
Exoc4
Extl1
Extl2
Eya4
Ezr
F11r
Fabp4
Fabp5
Fads2
Fam102a
Fam114a1
Fam131b
Fam134b
Fam13c
Fam167a
Fam181b
Fam214a
Fam43a
Fam46c
Fam49a
Fam65b
Fam65c
Fam78b
Fam83g
Fam83h
Fam84b
Fam8a1
Fasn
Fat4
Fbn2
Fbxo10
Fbxo17
Fbxo32
Fdps
Fech
Fes
Fgd3
Fgd5
Fgf21
Fgfr4
Fhad1
Fhl1
Fibcd1
Fibin
Filip1
Fli1
Flnb
Flnc
Flt1
Flt4
Fmo1
Fn1
Fndc1
Fndc5
Fosb
Fosl1
Fosl2
Foxo1
Foxo3
Foxo6
Fras1
Frem2
Frmd4b
Frmd6
Frmpd1
Fth1
Ftl1
Fxyd5
Fxyd6
Fyn
Fzd2
Gaa
Gabarap
Gabbr2
Gadd45a
Gadd45g
Gal
Galk1
Galnt10
Galnt6
Gamt
Gas1
Gas6
Gas7
Gata4
Gatm
Gatsl2
Gbe1
Gbp10
Gbp3
Gbp4
Gbp6
Gbp9
Gdf15
Gimap1
Gimap4
Gimap5
Gimap6
Gimap8
Gimap9
Gja1
Gja4
Gjb3
Gjc1
Gldc
Glis3
Glrx
Gm10031
Gm10039
Gm10093
Gm10123
Gm10175
Gm10184
Gm10232
Gm10275
Gm10282
Gm10288
Gm10654
Gm11361
Gm11585
Gm11847
Gm12336
Gm12355
Gm12603
Gm13394
Gm13835
Gm13910
Gm14150
Gm14167
Gm14292
Gm14418
Gm14584
Gm14635
Gm15446
Gm15459
Gm15500
Gm15772
Gm17501
Gm1821
Gm19744
Gm2115
Gm21596
Gm26778
Gm26809
Gm26883
Gm28653
Gm28661
Gm3173
Gm37167
Gm37494
Gm3756
Gm37795
Gm38287
Gm4204
Gm42427
Gm42547
Gm43549
Gm4366
Gm44066
Gm44269
Gm44732
Gm44783
Gm45081
Gm45123
Gm4631
Gm4735
Gm5264
Gm5611
Gm5641
Gm5844
Gm5900
Gm6472
Gm6685
Gm6768
Gm6863
Gm6969
Gm7325
Gm7336
Gm7488
Gm7536
Gm7964
Gm7993
Gm807
Gm830
Gm8730
Gm9531
Gm9755
Gm9769
Gm9800
Gm9825
Gm9833
Gm9855
Gng11
Gpam
Gpc1
Gpc3
Gpc4
Gpihbp1
Gpnmb
Gpr37
Gpr4
Gprc5a
Gprc5c
Gprin1
Gpsm2
Gpt2
Gpx3
Gpx4
Grb10
Greb1
Grem1
Grik3
Grina
Grip2
Grk4
Grk5
Grk6
Grn
Gsn
Gsta4
Gstm1
Gstm2
Gstp2
Gys1
Gzmd
H19
H2afy2
H2-D1
H2-K1
H2-M3
H2-Q4
H2-Q6
H2-Q7
Hacd1
Has2
Hbegf
Hcls1
Hdac11
Heatr1
Heg1
Helz2
Herpud1
Hes6
Hexa
Hey1
Heyl
Hfe2
Hhex
Hhip
Hic1
Hist1h2bc
Hist1h4a
Hk1
Hmga1
Hmga1-rs1
Hmga2
Hmgcr
Hmgcs1
Hmox1
Hnrnpa1
Hoxc13
Hr
Hrc
Hs3st3b1
Hsd17b11
Hspa1a
Hspa1b
Hspb1
Hspb3
Hspb7
Hspb8
Hspg2
Htr1b
Htr2a
Htra3
Icam1
Icam2
Idh2
Idi1
Ier2
Ier3
Ier5l
Iffo2
Ifi27
Ifit1
Ifitm3
Ifrd1
Igdcc4
Igf2
Igf2bp2
Igf2bp3
Igf2r
Igfbp2
Igfbp4
Igfbp5
Igfbp7
Igsf9b
Il11
Il13ra1
Il17rc
Il17rd
Il18rap
Il2rg
Il33
Il4ra
Il6
Ildr2
Ilkap
Inf2
Ing5
Inha
Inhba
Inhbb
Inpp5d
Inppl1
Insig1
Ipo7
Irgm1
Irx3
Islr
Itga1
Itga6
Itga7
Itgb1bp2
Itgb3
Itgb4
Itgb8
Itm2a
Itm2b
Itm2c
Itpkb
Itpr3
Itpripl1
Itpripl2
Jag1
Jak2
Jak3
Jam2
Jam3
Jazf1
Jdp2
Jph1
Jph2
Jsrp1
Jup
Kank1
Kank2
Kank3
Kbtbd11
Kbtbd12
Kcnc1
Kcne4
Kcnk13
Kcnk5
Kcnn3
Kcnq1
Kcnq4
Kctd11
Kctd12
Kctd12b
Kdm7a
Kdr
Kif1a
Kif26a
Kit
Kitl
Klf13
Klf4
Klf9
Klhdc7a
Klhl30
Klhl31
Klhl4
Klhl40
Klhl41
Klhl42
Klhl5
Klhl6
Kremen1
Krt18
Krt8
Lacc1
Lama4
Lamb1
Lamc1
Lamp2
Lasp1
Lcp1
Ldb2
Ldb3
Ldhb
Ldlr
Lfng
Lgals3
Lgals3bp
Lgals9
Lgmn
Lgr6
Lima1
Lims1
Lims2
Lipa
Litaf
Lix1
Lmcd1
Lmnb1
Lmnb2
Lmod1
Lmod2
Lmod3
Lnpep
Lox
Loxl1
Loxl2
Lpar3
Lpcat2
Lpp
Lrch1
Lrp4
Lrp8
Lrpap1
Lrrc17
Lrrc32
Lrrc8b
Lrrn1
Lrrn2
Ly6a
Ly6c1
Ly6e
Ly75
Lynx1
Lzts1
Lzts3
Macc1
Macrod1
Maf
Mafa
Maff
Maged1
Maml2
Mamstr
Man1a
Man1c1
Man2b2
Manba
Map1a
Map1b
Map1lc3a
Map2k3
Map3k2
Map3k6
Map3k8
Map3k9
Map7d1
Mapk13
Mapre3
Marcksl1
Mark4
Mb
Mb21d2
Mboat2
Mcpt8
Mdk
Mdm2
Mef2a
Mef2c
Mef2d
Meg3
Megf10
Megf6
Meox1
Meox2
Mertk
Mest
Mex3a
Mfng
Mfsd2a
Mfsd7a
Mgat5
Mgll
Mgmt
Mgp
Mgst2
Mgst3
Mical2
Micu1
Mid1
Milr1
Mirg
Mirt1
Mknk2
Mlkl
Mmd
Mmp14
Mmp15
Mmp2
Mmrn2
Mndal
Mogs
Moxd1
Mphosph10
Mr1
Mrc2
Mrto4
Msh5
Msln
Msmo1
Mstn
Msx1
Mthfd1
mt-Rnr1
mt-Rnr2
Mtss1l
mt-Tl1
Mtus1
Mum1l1
Murc
Musk
Mustn1
Mxd4
Myb
Mybpc1
Mybph
Myc
Mycl
Myct1
Myf5
Myh1
Myh11
Myh3
Myh4
Myh7
Myh8
Myl1
Myl4
Myl6b
Myl9
Mylip
Mylk4
Mylpf
Myo18a
Myo18b
Myo1d
Myo6
Myog
Myom2
Myom3
Mypn
Naaa
Nabp1
Naf1
Nanos1
Ncam1
Ncl
Ncoa1
Ndrg2
Ndrg4
Ndst3
Ndst4
Neat1
Neb
Nedd9
Nefl
Nefm
Neil3
Neurl1a
Neurl3
Nfat5
Nfe2l2
Nfic
Nfkbia
Ngfr
Nid1
Nid2
Nifk
Nipsnap1
Nkd2
Nmi
Nmnat2
Nmt2
Nod1
Nol9
Nolc1
Nos3
Notch3
Notch4
Npdc1
Npnt
Npr1
Nqo1
Nr3c2
Nr4a1
Nr4a2
Nrap
Nrip3
Nrk
Nrn1
Nrp1
Nrp2
Nsdhl
Nt5c2
Nt5dc2
Ntn4
Ntng2
Nuak1
Nuak2
Nudt4
Numbl
Nup210
Nus1
Oaf
Oasl2
Obscn
Obsl1
Odc1
Ogn
Olfm1
Olfm2
Olfml2b
Olfml3
Optn
Osmr
Ostf1
Otog
Otub2
Otud4
P2rx5
P2rx7
P2ry2
P4ha1
Pabpc1l
Pacs2
Pag1
Palld
Papss2
Park2
Parm1
Parp14
Parp8
Patj
Pcbd1
Pcdh1
Pcdh12
Pcdh15
Pcdh17
Pcdh19
Pcdh20
Pcna-ps2
Pcp4l1
Pde1a
Pde4b
Pde4d
Pde8a
Pdgfa
Pdgfb
Pdgfd
Pdgfrb
Pdgfrl
Pdk1
Pdk2
Pdlim3
Pdlim4
Pdlim5
Pdlim7
Pdpn
Pdzd2
Peak1
Pecam1
Peg10
Peg3
Peli2
Pf4
Pgam2
Pgd
Pgf
Pgk1
Pgk1-rs7
Pgm5
Phf11d
Phf19
Phka2
Phlda1
Phlda3
Piezo2
Pik3cb
Pik3r1
Pim3
Pitx2
Pja2
Pkia
Pkig
Pkp2
Pla2g4a
Plagl1
Plat
Plau
Plaur
Plbd1
Plcb4
Pld3
Plekha2
Plekha3
Plekhb1
Plekhg1
Plekho2
Plin2
Plk3
Plpp3
Plpp6
Plpp7
Pls3
Plscr2
Plvap
Plxdc2
Plxna2
Plxna4
Plxnc1
Plxnd1
Pnmal2
Pnp
Podxl
Pold4
Polk
Polr3d
Porcn
Postn
Ppfia4
Ppid
Ppm1h
Ppp1r13b
Ppp1r14b
Ppp1r14c
Ppp1r16b
Ppp1r9a
Ppp2r2b
Prdm1
Prdx6
Prepl
Prex1
Prex2
Prkaca
Prkag3
Prkcb
Prkcd
Prkch
Prkd2
Prkg2
Prnd
Prnp
Prob1
Procr
Pros1
Prox1
Prr14l
Prr5l
Prr9
Prrg3
Prrg4
Prrt2
Prrx2
Prss23
Prss23os
Prss46
Prune2
Psap
Psd3
Psrc1
Pstpip2
Ptges
Ptgir
Ptgis
Ptgr1
Ptgs1
Ptgs2
Ptk2b
Ptp4a3
Ptprb
Ptprf
Ptprk
Ptprm
Ptprs
Pttg1
Pwp2
Pxn
Pygm
Qrfp
R3hdml
Rab3il1
Rab40b
Rai14
Rai2
Ralgps2
Rap1gap2
Rap2a
Rapgef3
Rapgef4
Rapgef5
Rapgefl1
Rapsn
Rarg
Rasa1
Rasa4
Rasgrf2
Rasgrp3
Rasip1
Rassf3
Rassf7
Rbfox2
Rbm24
Rbpms
Rbpsuh-rs3
Rcl1
Reep1
Reln
Rem1
Ret
Rftn1
Rftn2
Rgma
Rgs16
Rgs2
Rgs4
Rgs5
Rhbdf2
Rhob
Rhoq
Rian
Ribc1
Rif1
Rin1
Rin2
Rin3
Rinl
Ripk2
Ripk3
Ripply3
Rnd1
Rnf11
Rnf144b
Rnf169
Rnf213
Rnls
Robo1
Robo3
Robo4
Ror2
RP23-331I13.2
RP24-236E2.3
RP24-464B16.1
Rpl10
Rpl14-ps1
Rpl17
Rpl17-ps10
Rpl17-ps9
Rpl19-ps11
Rpl22l1
Rpl31-ps8
Rpl34
Rpl34-ps1
Rpl3-ps1
Rpl3-ps2
Rpl6l
Rpl9
Rpl9-ps4
Rpl9-ps6
Rpph1
Rps12
Rps15a-ps7
Rps16-ps2
Rps23
Rps2-ps10
Rps3a2
Rps6ka2
Rpsa-ps10
Rragd
Rsad2
Rsrp1
Rtkn2
Rtn2
Rusc2
Rxrg
Ryr1
S100a13
S100a16
S100a4
S1pr1
Samd4
Samd9l
Sap30
Sat1
Sbk3
Scarf1
Scd1
Scd2
Scml4
Scn1b
Sdc3
Sdc4
Sdcbp2
Sec14l1
Sec14l2
Sec16b
Sel1l3
Sele
Selenop
Selp
Sema3c
Sema3d
Sema3e
Sema3f
Sema3g
Sema6b
Sema6d
Sema7a
Serinc2
Serinc3
Serinc5
Serpinb1a
Serpinb2
Serpine1
Serpine2
Sertad4
Sesn2
Sesn3
Setbp1
Sft2d2
Sfxn1
Sgca
Sgcb
Sgip1
Sgk1
Sh2d3c
Sh3bgr
Sh3bgrl2
Sh3bp4
Sh3glb1
Sh3kbp1
Sh3pxd2a
Sh3pxd2b
Sh3rf1
Sh3tc1
Shank3
She
Shisa2
Shisa4
Sigirr
Sik1
Six1
Skp2
Slc14a1
Slc15a4
Slc16a1
Slc16a10
Slc16a2
Slc16a7
Slc19a2
Slc22a4
Slc24a3
Slc24a4
Slc25a13
Slc25a22
Slc25a37
Slc25a43
Slc25a45
Slc29a1
Slc29a4
Slc2a5
Slc2a6
Slc2a9
Slc35f1
Slc37a2
Slc38a4
Slc40a1
Slc43a3
Slc44a1
Slc48a1
Slc5a3
Slc6a15
Slc8a3
Slc9a2
Slc9a3r2
Slc9a9
Slco2a1
Slfn5
Slit2
Smad6
Smarcal1
Smarcc2
Smim3
Smpdl3a
Smpx
Smtn
Smyd1
Snai1
Snta1
Sntb1
Snx9
Socs5
Sorcs2
Sort1
Sox10
Sox17
Sox18
Sox2
Sox4
Sox5
Sox7
Sox9
Sp100
Sp7
Spaca6
Sparcl1
Spata13
Spg21
Spn
Spock1
Spock2
Spp1
Spred1
Spred3
Spry2
Spry4
Sqle
Sqstm1
Srebf2
Srgn
Srm
Srpk3
Srpx2
Srxn1
Ssc5d
Sspn
St14
St3gal5
St8sia2
St8sia4
Stap2
Stard8
Stat3
Stbd1
Stk17b
Stk39
Stk40
Stom
Stox2
Stx3
Sulf1
Sulf2
Sun1
Susd5
Svbp
Syn2
Syne1
Syne4
Synj2
Synpo
Synpo2
Synpo2l
Sypl
Syt11
Sytl2
Taf4b
Tal1
Tap1
Tap2
Tas1r1
Tbc1d16
Tbc1d2
Tbc1d9
Tbx3
Tcerg1l
Tcf7l1
Tcn2
Tdrp
Tead2
Tecr
Tek
Tfpi2
Tgfb1
Tgfbr2
Tgm2
Tgoln1
Thbd
Thbs2
Them6
Thsd1
Thy1
Tie1
Timp2
Timp3
Tinagl1
Tiparp
Tle3
Tle6
Tm4sf1
Tmeff2
Tmem109
Tmem117
Tmem119
Tmem171
Tmem173
Tmem176a
Tmem176b
Tmem182
Tmem200c
Tmem204
Tmem252
Tmem268
Tmem30b
Tmem38a
Tmem38b
Tmem64
Tmem65
Tmem86a
Tmem8c
Tmem9
Tmlhe
Tmod3
Tmod4
Tmsb10
Tnc
Tnfaip2
Tnfrsf10b
Tnfrsf19
Tnfrsf1b
Tnfrsf23
Tnfsf10
Tnni1
Tnni2
Tnnt1
Tnnt2
Tnnt3
Tob1
Tor3a
Tor4a
Tox2
Tpd52l1
Tpm1
Tpm2
Tpm3-rs7
Tppp3
Tram1l1
Trdn
Trib1
Trim12c
Trim35
Trim47
Trim54
Trim63
Trim66
Trim72
Trmt10c
Tro
Trp53cor1
Trp53inp1
Trp53inp2
Tshz3
Tspan13
Tspan18
Tspan33
Tspan7
Tspo
Ttc28
Ttc37
Ttc7
Ttn
Tuba1a
Tuba1b
Tubb2a
Tubb2b
Tubb6
Txlnb
Txnip
Txnrd1
Uba7
Ubb
Ubl3
Ubxn11
Ubxn2b
Unc45b
Unc5b
Ushbp1
Usp18
Usp20
Usp28
Vash2
Vat1
Vat1l
Vcl
Vdr
Vgll2
Vgll3
Vldlr
Vsir
Vstm4
Vwa1
Vwa5a
Vwf
Wbscr17
Wdr3
Wdr43
Wfs1
Wisp1
Wisp2
Wls
Wnt10b
Wnt5a
Wnt7b
Wnt9a
Wwc1
Wwtr1
Xdh
Xirp1
Xirp2
Xrcc5
Ypel2
Ypel3
Zbtb18
Zbtb7b
Zbtb7c
Zcchc3
Zcchc5
Zdhhc14
Zfand6
Zfp286
Zfp366
Zfp36l2
Zfp52
Zfp521
Zfp809
Zfp950
Zmat3
Zswim6

## Sheet: overlap genes
2210408F21Rik	ENSMUSG00000087380
4930474H06Rik	ENSMUSG00000087109
5730409E04Rik	ENSMUSG00000073755
A4galt	ENSMUSG00000047878
Aamdc	ENSMUSG00000035642
Abcc1	ENSMUSG00000023088
Abcc4	ENSMUSG00000032849
Abcg1	ENSMUSG00000024030
Acvrl1	ENSMUSG00000000530
Adcy4	ENSMUSG00000022220
Aebp1	ENSMUSG00000020473
Aif1l	ENSMUSG00000001864
Angpt2	ENSMUSG00000031465
Ano1	ENSMUSG00000031075
Ano5	ENSMUSG00000055489
Apbb1	ENSMUSG00000037032
Aplp1	ENSMUSG00000006651
Aqp1	ENSMUSG00000004655
Areg	ENSMUSG00000029378
Arfgap3	ENSMUSG00000054277
Arhgef10l	ENSMUSG00000040964
Arhgef15	ENSMUSG00000052921
Armcx3	ENSMUSG00000049047
Asap3	ENSMUSG00000036995
Atcayos	ENSMUSG00000085779
Atp10d	ENSMUSG00000046808
Bhlhe41	ENSMUSG00000030256
Bnc2	ENSMUSG00000028487
Btbd17	ENSMUSG00000000202
Btla	ENSMUSG00000052013
Cacna1h	ENSMUSG00000024112
Camk2a	ENSMUSG00000024617
Ccng1	ENSMUSG00000020326
Cdh5	ENSMUSG00000031871
Cdh6	ENSMUSG00000039385
Cdkn1c	ENSMUSG00000037664
Cdkn2a	ENSMUSG00000044303
Cep170b	ENSMUSG00000072825
Cldn4	ENSMUSG00000047501
Cldn5	ENSMUSG00000041378
Clu	ENSMUSG00000022037
Col18a1	ENSMUSG00000001435
Col25a1	ENSMUSG00000058897
Col6a1	ENSMUSG00000001119
Creb3l1	ENSMUSG00000027230
Crlf1	ENSMUSG00000007888
Cryab	ENSMUSG00000032060
Csf2rb2	ENSMUSG00000071714
Cxcl12	ENSMUSG00000061353
D430041D05Rik	ENSMUSG00000068373
Dbh	ENSMUSG00000000889
Dcxr	ENSMUSG00000039450
Ddah2	ENSMUSG00000007039
Ddit4l	ENSMUSG00000046818
Dll1	ENSMUSG00000014773
Dusp2	ENSMUSG00000027368
Dusp27	ENSMUSG00000026564
Dusp5	ENSMUSG00000034765
Dusp9	ENSMUSG00000031383
Egr1	ENSMUSG00000038418
Emb	ENSMUSG00000021728
Epas1	ENSMUSG00000024140
Eva1c	ENSMUSG00000039903
Fam13c	ENSMUSG00000043259
Fam83g	ENSMUSG00000042377
Fbxo10	ENSMUSG00000048232
Fbxo17	ENSMUSG00000030598
Fes	ENSMUSG00000053158
Fmo1	ENSMUSG00000040181
Fndc5	ENSMUSG00000001334
Fxyd5	ENSMUSG00000009687
Fzd2	ENSMUSG00000050288
Gal	ENSMUSG00000024907
Gatm	ENSMUSG00000027199
Gdf15	ENSMUSG00000038508
Gimap9	ENSMUSG00000051124
Gm10031	ENSMUSG00000101523
Gm10288	ENSMUSG00000070343
Gm10654	ENSMUSG00000074252
Gm11361	ENSMUSG00000061330
Gm15772	ENSMUSG00000062353
Gm44269	ENSMUSG00000108161
Gm44732	ENSMUSG00000108934
Gm5900	ENSMUSG00000094685
Gm7488	ENSMUSG00000039617
Gm9531	ENSMUSG00000079225
Gpx3	ENSMUSG00000018339
Grk6	ENSMUSG00000074886
H2-Q7	ENSMUSG00000060550
Hbegf	ENSMUSG00000024486
Hey1	ENSMUSG00000040289
Hic1	ENSMUSG00000043099
Hspb3	ENSMUSG00000051456
Idi1	ENSMUSG00000058258
Ier5l	ENSMUSG00000089762
Ifrd1	ENSMUSG00000001627
Igf2r	ENSMUSG00000023830
Igfbp5	ENSMUSG00000026185
Il17rc	ENSMUSG00000030281
Ildr2	ENSMUSG00000040612
Itpr3	ENSMUSG00000042644
Kcne4	ENSMUSG00000047330
Kcnk5	ENSMUSG00000023243
Kcnq4	ENSMUSG00000028631
Krt8	ENSMUSG00000049382
Lacc1	ENSMUSG00000044350
Lgals3bp	ENSMUSG00000033880
Lgals9	ENSMUSG00000001123
Lgr6	ENSMUSG00000042793
Lmcd1	ENSMUSG00000057604
Lmod2	ENSMUSG00000029683
Lpar3	ENSMUSG00000036832
Lrrc32	ENSMUSG00000090958
Ly75	ENSMUSG00000026980
Macc1	ENSMUSG00000041886
Macrod1	ENSMUSG00000036278
Mcpt8	ENSMUSG00000022157
Mest	ENSMUSG00000051855
Mfng	ENSMUSG00000018169
Mmp14	ENSMUSG00000000957
Msln	ENSMUSG00000063011
Mstn	ENSMUSG00000026100
mt-Rnr1	ENSMUSG00000064337
mt-Tl1	ENSMUSG00000064340
Musk	ENSMUSG00000057280
Mustn1	ENSMUSG00000042485
Mybph	ENSMUSG00000042451
Mypn	ENSMUSG00000020067
Nid2	ENSMUSG00000021806
Nkd2	ENSMUSG00000021567
Notch4	ENSMUSG00000015468
Npr1	ENSMUSG00000027931
Nqo1	ENSMUSG00000003849
Nuak2	ENSMUSG00000009772
Olfml2b	ENSMUSG00000038463
Osmr	ENSMUSG00000022146
P2rx5	ENSMUSG00000005950
Parp14	ENSMUSG00000034422
Pcbd1	ENSMUSG00000020098
Pde8a	ENSMUSG00000025584
Pdgfb	ENSMUSG00000000489
Pdgfd	ENSMUSG00000032006
Pgd	ENSMUSG00000028961
Pgm5	ENSMUSG00000041731
Phka2	ENSMUSG00000031295
Phlda1	ENSMUSG00000020205
Plaur	ENSMUSG00000046223
Plbd1	ENSMUSG00000030214
Plekha2	ENSMUSG00000031557
Plekhb1	ENSMUSG00000030701
Pnp	ENSMUSG00000021871
Ppp1r13b	ENSMUSG00000021285
Ppp1r16b	ENSMUSG00000037754
Prnd	ENSMUSG00000027338
Procr	ENSMUSG00000027611
Pstpip2	ENSMUSG00000025429
Ptp4a3	ENSMUSG00000059895
Pttg1	ENSMUSG00000020415
Rai2	ENSMUSG00000043518
Rassf3	ENSMUSG00000025795
Robo4	ENSMUSG00000032125
Ror2	ENSMUSG00000021464
Rpl34	ENSMUSG00000062006
Rpl3-ps1	ENSMUSG00000084349
Rps16-ps2	ENSMUSG00000060419
Rps2-ps10	ENSMUSG00000091957
Rps3a2	ENSMUSG00000062611
Rusc2	ENSMUSG00000035969
Sema3g	ENSMUSG00000021904
Serinc2	ENSMUSG00000023232
Serinc5	ENSMUSG00000021703
Serpine2	ENSMUSG00000026249
Sfxn1	ENSMUSG00000021474
Sh3glb1	ENSMUSG00000037062
Sh3tc1	ENSMUSG00000036553
Slc16a2	ENSMUSG00000033965
Slc16a7	ENSMUSG00000020102
Slc2a5	ENSMUSG00000028976
Smpx	ENSMUSG00000041476
Snai1	ENSMUSG00000042821
Sox10	ENSMUSG00000033006
Srpk3	ENSMUSG00000002007
Sulf1	ENSMUSG00000016918
Sulf2	ENSMUSG00000006800
Tap2	ENSMUSG00000024339
Tbx3	ENSMUSG00000018604
Tgfb1	ENSMUSG00000002603
Tgm2	ENSMUSG00000037820
Thy1	ENSMUSG00000032011
Tmem65	ENSMUSG00000062373
Tnfsf10	ENSMUSG00000039304
Tppp3	ENSMUSG00000014846
Tspan13	ENSMUSG00000020577
Ubxn11	ENSMUSG00000012126
Vat1	ENSMUSG00000034993
Vat1l	ENSMUSG00000046844
Vstm4	ENSMUSG00000050666
Wisp1	ENSMUSG00000005124
Wnt5a	ENSMUSG00000021994
Wnt9a	ENSMUSG00000000126
Wwc1	ENSMUSG00000018849
Xirp1	ENSMUSG00000079243
